# Supplementary material for: Specific gene expression signatures induced by the multiple oncogenic alterations that occur within the PTEN/PI3K/AKT pathway in lung cancer
Source: PLoS One. 2017 Jun 29;12(6):e0178865. doi: 10.1371/journal.pone.0178865 (PMC5491004; doi:10.1371/journal.pone.0178865)
Supplement: S1 File — (XLS) [file pone.0178865.s005.xls]

## Sheet: Moderated T-Test E17K Vs beas_c
Probe_Id	FC (abs)	Regulation	Symbol
ILMN_1752269	-3.9099	down	ACSS1
ILMN_1654065	-2.03518	down	ATOH8
ILMN_2234697	-2.32961	down	BEX1
ILMN_1695354	-3.90932	down	BMF
ILMN_1764109	-2.03075	down	C1R
ILMN_1774287	-2.04289	down	CFB
ILMN_1663092	-2.04776	down	CITED2
ILMN_1789733	-2.01735	down	CLIP3
ILMN_1729117	-2.07885	down	COL5A2
ILMN_1809496	-2.50267	down	COPG2
ILMN_2371280	-3.34965	down	CSF3R
ILMN_1666269	-2.00809	down	CTSZ
ILMN_1708340	-2.24276	down	DAPK1
ILMN_1703955	-2.02166	down	FBXO32
ILMN_2201678	-2.16406	down	FSTL1
ILMN_1778240	-2.3248	down	GFOD1
ILMN_1727087	-2.46357	down	GJA1
ILMN_1661443	-2.38088	down	GRAMD2
ILMN_1797728	-2.21745	down	HMGCS1
ILMN_1840316	-2.02363	down
ILMN_1852122	-3.24898	down
ILMN_1898518	-2.33191	down
ILMN_1900110	-2.5975	down
ILMN_1746085	-3.58284	down	IGFBP3
ILMN_1802109	-2.05169	down	KBTBD9
ILMN_1807042	-2.56966	down	MARCKS
ILMN_1662358	-2.37857	down	MX1
ILMN_1735827	-2.00699	down	NISCH
ILMN_1722809	-2.32063	down	NRCAM
ILMN_1723035	-2.05202	down	OLR1
ILMN_1668850	-2.08224	down	PCSK9
ILMN_1810836	-2.11656	down	PDE5A
ILMN_2262444	-2.55106	down	PDE7A
ILMN_1815057	-3.69573	down	PDGFRB
ILMN_2297626	-2.30382	down	PEG10
ILMN_1790859	-2.4642	down	PLAC9
ILMN_1732772	-2.70931	down	PPME1
ILMN_1741356	-2.39574	down	PRICKLE1
ILMN_1716465	-2.04394	down	RBP7
ILMN_1800787	-2.51352	down	RFTN1
ILMN_1702487	-3.69662	down	SGK
ILMN_2053103	-2.18872	down	SLC40A1
ILMN_1690921	-2.72934	down	STAT2
ILMN_1678707	-2.25078	down	TAF15
ILMN_1809842	-2.88167	down	TNNC1
ILMN_1685625	-2.1641	down	UCP2
ILMN_1682996	-2.79492	down	VWA5A
ILMN_1655117	-2.08549	down	WDR19
ILMN_1685703	2.09294	up	ACOX2
ILMN_1671703	2.01942	up	ACTA2
ILMN_1707727	3.59451	up	ANGPTL4
ILMN_2374865	2.08649	up	ATF3
ILMN_1712430	2.59972	up	ATP5G1
ILMN_2309245	2.24321	up	BIN1
ILMN_1666967	2.10947	up	BRP44L
ILMN_1814106	2.61028	up	C9orf169
ILMN_1662795	2.02795	up	CA2
ILMN_1725139	2.00966	up	CA9
ILMN_1688480	3.2287	up	CCND1
ILMN_2396444	2.53705	up	CD14
ILMN_1802615	2.6434	up	CDK6
ILMN_1784602	3.20586	up	CDKN1A
ILMN_1671478	4.67784	up	CKB
ILMN_1711702	3.42306	up	CLEC2D
ILMN_1798189	2.06886	up	COX7C
ILMN_1784294	3.33768	up	CPA4
ILMN_2115125	2.88305	up	CTGF
ILMN_2242463	2.04332	up	CTSC
ILMN_2175317	2.2381	up	CYP4X1
ILMN_1676984	2.70388	up	DDIT3
ILMN_1656501	3.35976	up	DUSP5
ILMN_2108735	2.50127	up	EEF1A2
ILMN_1801616	2.2002	up	EMP1
ILMN_1699354	2.57105	up	EPHA2
ILMN_2046896	2.04723	up	ESRRAP2
ILMN_2341661	2.06226	up	ETV4
ILMN_1739222	7.43719	up	ETV5
ILMN_1709747	2.09113	up	EXOG
ILMN_2146761	2.13766	up	FABP5
ILMN_1757440	2.12112	up	FAM69B
ILMN_1694075	2.1732	up	GADD45A
ILMN_2188862	29.1306	up	GDF15
ILMN_2352090	3.0889	up	GPRC5C
ILMN_2148527	3.77438	up	H19
ILMN_2121408	2.33509	up	HBEGF
ILMN_1863604	2.13167	up
ILMN_1664861	2.40575	up	ID1
ILMN_1682717	3.74056	up	IER3
ILMN_1743950	3.42574	up	IGFL1
ILMN_1666733	2.40131	up	IL8
ILMN_1814282	2.48626	up	ISG20L1
ILMN_2353054	2.3058	up	KLK5
ILMN_1665035	2.45452	up	KRT14
ILMN_1736760	2.95113	up	KRT16
ILMN_2219002	2.27347	up	KRT6A
ILMN_1721354	4.04939	up	KRT6B
ILMN_1754576	2.25372	up	KRT6C
ILMN_2163723	2.30763	up	KRT7
ILMN_1705814	2.53639	up	KRT80
ILMN_1801442	7.49157	up	KRT81
ILMN_1736655	2.19297	up	LCE1B
ILMN_1803862	2.63296	up	LCN15
ILMN_1692223	3.10483	up	LCN2
ILMN_1701340	2.39894	up	LHX3
ILMN_1713813	2.50049	up	LOC400578
ILMN_1761281	2.65657	up	LOC441019
ILMN_1653934	2.28076	up	LOC650517
ILMN_1695880	2.45347	up	LOX
ILMN_1790014	2.23632	up	METRNL
ILMN_1796106	2.05888	up	MGAT4B
ILMN_1750748	2.02565	up	MGC102966
ILMN_1673522	2.0226	up	MOCOS
ILMN_1687978	2.99448	up	PHLDA1
ILMN_1693192	9.77078	up	PI3
ILMN_1671891	2.21126	up	PID1
ILMN_1659936	2.40099	up	PPP1R15A
ILMN_1713829	6.97255	up	PTGES
ILMN_1750722	2.07849	up	RPS7
ILMN_2360784	2.11456	up	RRBP1
ILMN_1725852	3.23683	up	S100A2
ILMN_1801216	5.53253	up	S100P
ILMN_1663042	2.79236	up	SDC4
ILMN_1788874	2.75601	up	SERPINA3
ILMN_1703855	3.08296	up	SERPINB3
ILMN_1655595	2.82869	up	SERPINE2
ILMN_1679041	2.29455	up	SLC3A2
ILMN_2114720	3.14832	up	SLPI
ILMN_2367258	3.03428	up	SMOX
ILMN_1726245	2.26841	up	TGFBR2
ILMN_1679267	2.55475	up	TGM2
ILMN_2331232	3.02748	up	TNFRSF6B
ILMN_1787815	3.95511	up	TRIB3
ILMN_1798256	3.27292	up	UPP1
