# Supplementary material for: Specific gene expression signatures induced by the multiple oncogenic alterations that occur within the PTEN/PI3K/AKT pathway in lung cancer
Source: PLoS One. 2017 Jun 29;12(6):e0178865. doi: 10.1371/journal.pone.0178865 (PMC5491004; doi:10.1371/journal.pone.0178865)
Supplement: S2 File — (XLS) [file pone.0178865.s006.xls]

## Sheet: Moderated T-Test PI3Kvs Beas_c
Probe_Id	FC (abs)	Regulation	Symbol
ILMN_1726388	-2.11572	down	ACBD7
ILMN_1715543	-2.26544	down	ACOT1
ILMN_1716237	-2.2854	down	ACOT2
ILMN_1752269	-3.79017	down	ACSS1
ILMN_1704961	-2.08942	down	ACTG1
ILMN_1747227	-2.17285	down	ADORA1
ILMN_1728662	-2.13401	down	ALDH3B1
ILMN_1761764	-2.13121	down	ALKBH7
ILMN_1677723	-2.35181	down	ANGPT1
ILMN_2219466	-2.84878	down	APOBEC3B
ILMN_1788192	-2.63306	down	ARMCX1
ILMN_1768394	-2.15317	down	ARPC5
ILMN_2411915	-2.51531	down	ATG4B
ILMN_1654065	-2.78784	down	ATOH8
ILMN_1724480	-2.07551	down	AXIN2
ILMN_2234697	-3.78959	down	BEX1
ILMN_2206746	-3.17267	down	BGN
ILMN_1695354	-3.3256	down	BMF
ILMN_1656382	-2.1442	down	BOLA2
ILMN_1723480	-2.09644	down	BST2
ILMN_1788356	-2.05897	down	C11orf17
ILMN_1699676	-2.06437	down	C14orf147
ILMN_1657683	-2.14284	down	C1orf198
ILMN_1716957	-2.21235	down	C1QL1
ILMN_1744487	-2.28784	down	C1QTNF5
ILMN_1764109	-5.2317	down	C1R
ILMN_1781626	-2.63285	down	C1S
ILMN_2072101	-2.42411	down	C4orf49
ILMN_1769556	-4.51252	down	C5orf23
ILMN_2140990	-2.48357	down	CAMK1
ILMN_1691237	-2.00263	down	CAP2
ILMN_1682567	-2.08597	down	CCDC106
ILMN_1773119	-2.05726	down	CCNF
ILMN_1662954	-2.15463	down	CCT7
ILMN_1719433	-2.64471	down	CD1D
ILMN_2388142	-2.31094	down	CD99L2
ILMN_2407619	-2.01268	down	CDC25C
ILMN_1737728	-2.12537	down	CDCA3
ILMN_1683450	-2.01242	down	CDCA5
ILMN_1653443	-2.67812	down	CDK2
ILMN_1718565	-2.06609	down	CDKN1C
ILMN_1744295	-2.06929	down	CDKN2A
ILMN_1656415	-3.10592	down	CDKN2C
ILMN_1668814	-2.23785	down	CENPM
ILMN_1777190	-2.45328	down	CFD
ILMN_1663092	-2.26423	down	CITED2
ILMN_1789733	-2.08316	down	CLIP3
ILMN_1809456	-2.7999	down	CNTFR
ILMN_1692398	-2.27885	down	CNTNAP1
ILMN_2371280	-4.36747	down	CSF3R
ILMN_1801584	-2.10208	down	CXCR4
ILMN_1712305	-2.61754	down	CYBRD1
ILMN_1708340	-3.71828	down	DAPK1
ILMN_1715555	-2.09324	down	DBP
ILMN_1756723	-2.08808	down	DPP7
ILMN_1709257	-2.09746	down	DSCR6
ILMN_1777233	-2.52455	down	E2F2
ILMN_2350634	-2.11513	down	EFEMP1
ILMN_1779448	-4.5236	down	EFHD1
ILMN_1765446	-2.04142	down	EMP3
ILMN_2043306	-2.00994	down	EPB41L5
ILMN_1802646	-2.16708	down	EPHB6
ILMN_1797172	-2.14733	down	ERCC1
ILMN_1729374	-2.04143	down	ETFB
ILMN_2075065	-2.53209	down	FADS2
ILMN_1708143	-2.06895	down	FAM127A
ILMN_1691861	-2.04189	down	FASTK
ILMN_1672536	-2.32159	down	FBLN1
ILMN_2223941	-2.09866	down	FBLN5
ILMN_1755834	-2.26098	down	FEN1
ILMN_1695290	-2.41622	down	FERMT2
ILMN_1678049	-2.26497	down	FGB
ILMN_2315044	-9.08767	down	FGG
ILMN_2204876	-2.07197	down	FLVCR2
ILMN_1766650	-2.19004	down	FOXA1
ILMN_1704418	-2.28411	down	FOXD1
ILMN_1738816	-2.38152	down	FOXO1
ILMN_1788213	-2.22721	down	FRAT2
ILMN_1813490	-2.14338	down	FSD1
ILMN_1718977	-2.03207	down	GADD45B
ILMN_1772910	-2.85594	down	GAS1
ILMN_1694780	-2.97746	down	GCHFR
ILMN_1778240	-2.44676	down	GFOD1
ILMN_1727087	-4.29787	down	GJA1
ILMN_1656145	-2.11947	down	GOT1
ILMN_1801205	-2.06381	down	GPNMB
ILMN_1730816	-5.52128	down	GPR162
ILMN_2370872	-2.34491	down	GRINA
ILMN_1682332	-2.60723	down	GYPC
ILMN_1757877	-2.71755	down	HCFC1R1
ILMN_1660923	-2.35307	down	HCG4
ILMN_1803945	-2.19596	down	HCP5
ILMN_1666122	-2.18146	down	HEG1
ILMN_1685954	-2.18044	down	HMBS
ILMN_1800512	-2.52872	down	HMOX1
ILMN_1761083	-2.01718	down	HNRNPA3
ILMN_1667711	-2.40444	down	HRASLS3
ILMN_1840316	-2.05575	down
ILMN_1852122	-3.28134	down
ILMN_1915076	-2.00792	down
ILMN_1898518	-2.42976	down
ILMN_1900110	-2.84546	down
ILMN_1738237	-2.08973	down	HS1BP3
ILMN_1725193	-2.56332	down	IGFBP2
ILMN_1746085	-5.16293	down	IGFBP3
ILMN_1707308	-2.03268	down	IKBKG
ILMN_1745471	-2.17645	down	IRF9
ILMN_1811468	-2.67478	down	IRX3
ILMN_1813741	-3.41483	down	KCNJ16
ILMN_2410772	-2.03809	down	KEAP1
ILMN_2341595	-2.35183	down	KITLG
ILMN_1721868	-2.35409	down	KPNA2
ILMN_1708151	-2.43334	down	LAGE3
ILMN_2315979	-3.72559	down	LBH
ILMN_1663444	-2.11023	down	LIN7B
ILMN_1765701	-2.9025	down	LOC399942
ILMN_1695034	-2.03461	down	LOC642817
ILMN_1676503	-2.14772	down	LOC643446
ILMN_1720745	-2.00792	down	LOC645385
ILMN_1676712	-2.31494	down	LOC645553
ILMN_1729115	-2.16255	down	LOC651816
ILMN_1737586	-2.46152	down	LOC653994
ILMN_1716445	-2.56492	down	LOC727761
ILMN_2125675	-2.20902	down	LOC728643
ILMN_1824898	-2.04955	down	LOC728653
ILMN_1786444	-3.44956	down	LPL
ILMN_1798454	-2.00656	down	MAD2L1BP
ILMN_1663640	-2.2897	down	MAOA
ILMN_1776188	-2.20485	down	MAP1LC3A
ILMN_1764201	-2.12548	down	MAP2
ILMN_1807042	-2.35358	down	MARCKS
ILMN_1704702	-2.69251	down	MCM7
ILMN_1713147	-2.43854	down	MCRS1
ILMN_1730307	-2.34515	down	MED16
ILMN_1756071	-2.02222	down	MFGE8
ILMN_1811779	-2.01141	down	MGC24103
ILMN_1690304	-2.04652	down	MGC26718
ILMN_2371433	-2.27313	down	MID1
ILMN_1681780	-2.5761	down	MKX
ILMN_2399919	-2.23488	down	MLXIPL
ILMN_2323801	-2.48899	down	MOCS1
ILMN_2070815	-2.03426	down	MPDU1
ILMN_1658486	-2.05703	down	MRPL54
ILMN_1711904	-2.39888	down	MXD3
ILMN_1692077	-2.79391	down	MXRA7
ILMN_1656111	-2.41583	down	MYLIP
ILMN_1710752	-2.15661	down	NAPRT1
ILMN_1729208	-2.02649	down	NGFRAP1
ILMN_1764158	-2.05975	down	NLGN2
ILMN_1665033	-3.67832	down	NPR3
ILMN_1722809	-2.14062	down	NRCAM
ILMN_2352609	-2.1406	down	OGG1
ILMN_1759277	-2.11108	down	OIP5
ILMN_1793025	-2.3761	down	OSAP
ILMN_2197128	-5.70766	down	OSR1
ILMN_1812031	-3.627	down	PALM
ILMN_2229877	-2.20254	down	PCDH18
ILMN_1755582	-2.09035	down	PCSK1N
ILMN_1791483	-2.18867	down	PDE4D
ILMN_1683023	-2.85257	down	PDGFC
ILMN_1815057	-4.07935	down	PDGFRB
ILMN_1680339	-2.64958	down	PDGFRL
ILMN_1690125	-2.10331	down	PDLIM7
ILMN_2297626	-4.77525	down	PEG10
ILMN_1790859	-3.19203	down	PLAC9
ILMN_1810864	-3.0644	down	PMP22
ILMN_2388800	-2.54362	down	PPAP2B
ILMN_1732772	-2.52084	down	PPME1
ILMN_1796962	-2.08492	down	PPP3R1
ILMN_1767766	-2.03157	down	PRDX2
ILMN_1741356	-4.38798	down	PRICKLE1
ILMN_1785891	-3.06203	down	PRKD1
ILMN_1671928	-2.52228	down	PROS1
ILMN_1659259	-2.08329	down	PRPF6
ILMN_1784985	-2.1965	down	PRRT3
ILMN_1767006	-2.06605	down	PSMB8
ILMN_1687887	-2.13256	down	PSMC4
ILMN_1671843	-2.34299	down	PSRC1
ILMN_1683239	-2.00929	down	RASSF1
ILMN_1709042	-2.06795	down	RBM4
ILMN_1656837	-2.11237	down	RBP1
ILMN_1808238	-2.40411	down	RBPMS2
ILMN_1800787	-2.36921	down	RFTN1
ILMN_1717636	-2.1213	down	RGMA
ILMN_1744949	-2.17415	down	RHOBTB3
ILMN_2044927	-2.0308	down	RNF5
ILMN_1759948	-2.63455	down	RNF5P1
ILMN_1694426	-3.13848	down	ROR2
ILMN_1699772	-2.00792	down	RRAGD
ILMN_1678669	-2.37246	down	RRM2
ILMN_1707815	-2.1279	down	SDHALP1
ILMN_1702487	-3.57243	down	SGK
ILMN_1811364	-2.3075	down	SGPP2
ILMN_1793672	-2.07728	down	SIX5
ILMN_1736546	-4.251	down	SLC16A14
ILMN_1710543	-2.11449	down	SLC39A3
ILMN_2053103	-2.4587	down	SLC40A1
ILMN_1670325	-2.08112	down	SLC47A1
ILMN_1796349	-2.05324	down	SMPDL3A
ILMN_1656537	-2.17392	down	SNRPN
ILMN_1793410	-3.30669	down	SNTB1
ILMN_1660000	-2.37274	down	SNURF
ILMN_1729281	-2.29751	down	SPHK2
ILMN_1696419	-3.6903	down	STOM
ILMN_1720771	-2.2515	down	STX11
ILMN_1702009	-2.15427	down	SV2A
ILMN_2112638	-2.19402	down	SVEP1
ILMN_1784287	-3.45757	down	TGFBR3
ILMN_1750518	-2.2398	down	THOC4
ILMN_1663399	-2.1723	down	TIMP4
ILMN_1814917	-2.00272	down	TLE2
ILMN_1792455	-4.78922	down	TMEM158
ILMN_1811426	-2.26335	down	TMTC1
ILMN_1809842	-3.90401	down	TNNC1
ILMN_1690802	-2.00724	down	TRMT112
ILMN_1655469	-2.75686	down	TSPAN3
ILMN_1680874	-2.43358	down	TUBB2B
ILMN_2324421	-2.08648	down	TXNRD1
ILMN_1762436	-2.27963	down	UBB
ILMN_1685625	-3.24313	down	UCP2
ILMN_1682996	-3.21505	down	VWA5A
ILMN_1675844	-2.02611	down	WDR1
ILMN_1677814	2.21169	up	ABCC3
ILMN_2232177	2.13021	up	ACTN1
ILMN_1695590	3.76043	up	ADRB2
ILMN_1730995	2.62195	up	AFAP1L2
ILMN_1707727	6.76833	up	ANGPTL4
ILMN_2184184	2.28687	up	ANXA1
ILMN_1778087	2.43283	up	ANXA8
ILMN_2404063	2.50335	up	APP
ILMN_1678143	3.46689	up	ARHGDIB
ILMN_1781010	2.31346	up	ARHGEF3
ILMN_2214473	2.38255	up	ARHGEF5L
ILMN_1655561	2.04009	up	ARPC3
ILMN_2374865	5.56965	up	ATF3
ILMN_1768534	6.65296	up	BHLHB2
ILMN_2380418	2.17278	up	BICD2
ILMN_1770505	2.27664	up	BIK
ILMN_2298301	2.3146	up	BNC1
ILMN_1705066	2.65598	up	BTBD11
ILMN_1680110	3.33357	up	C10orf116
ILMN_1739345	2.05261	up	C11orf48
ILMN_1657111	2.22621	up	C14orf78
ILMN_1806149	2.10486	up	C16orf74
ILMN_2073446	2.87536	up	C1orf116
ILMN_1667966	2.89498	up	C1orf24
ILMN_1808769	2.26829	up	C1orf97
ILMN_2161357	2.24899	up	C6orf111
ILMN_1814106	2.57774	up	C9orf169
ILMN_1760628	2.40295	up	C9orf86
ILMN_1662795	2.27153	up	CA2
ILMN_2376194	2.09166	up	CAMK2B
ILMN_1794863	2.37368	up	CAMK2N1
ILMN_1743714	2.02638	up	CARD10
ILMN_1688480	6.64496	up	CCND1
ILMN_1667081	6.06286	up	CCND2
ILMN_2396444	2.11818	up	CD14
ILMN_1803429	4.5202	up	CD44
ILMN_1770940	2.87705	up	CDH1
ILMN_1704294	4.2195	up	CDH3
ILMN_1802615	4.84422	up	CDK6
ILMN_1784602	2.01961	up	CDKN1A
ILMN_1801476	2.29782	up	CDS1
ILMN_1670926	2.33162	up	CHST15
ILMN_1724686	3.47616	up	CLDN1
ILMN_2143685	3.06575	up	CLDN7
ILMN_1738075	3.53386	up	CMIP
ILMN_1761260	2.80106	up	COBLL1
ILMN_1651282	3.58699	up	COL17A1
ILMN_1751161	2.41886	up	COL7A1
ILMN_2400759	2.04924	up	CPVL
ILMN_1723092	2.25553	up	CRB3
ILMN_1697733	4.45605	up	CST6
ILMN_2115125	4.53561	up	CTGF
ILMN_1703279	2.08638	up	CXorf57
ILMN_1744604	2.23876	up	CYBA
ILMN_2188264	2.55838	up	CYR61
ILMN_1812262	2.02445	up	DDR1
ILMN_1753249	2.04312	up	DDX10
ILMN_1756220	2.3495	up	DDX18
ILMN_1743373	2.24765	up	DLL1
ILMN_2410612	3.06484	up	DMBT1
ILMN_1778319	2.81691	up	DMKN
ILMN_1655468	3.59711	up	DSG3
ILMN_1655614	2.13125	up	DSP
ILMN_1656501	7.5869	up	DUSP5
ILMN_2396020	2.78294	up	DUSP6
ILMN_1768127	2.2346	up	EBNA1BP2
ILMN_1682775	2.60929	up	EDN1
ILMN_1762899	16.8809	up	EGR1
ILMN_1733305	2.31857	up	EIF2A
ILMN_1769201	2.1153	up	ELF3
ILMN_1752665	2.25938	up	ELMO3
ILMN_1664265	2.54438	up	EPHA1
ILMN_1699354	2.73048	up	EPHA2
ILMN_2341661	2.88046	up	ETV4
ILMN_1739222	6.29086	up	ETV5
ILMN_1803367	2.09949	up	EVI1
ILMN_1709747	3.4022	up	EXOG
ILMN_2129927	2.02031	up	EXT1
ILMN_2041190	2.27329	up	F2RL1
ILMN_2129572	2.01449	up	F3
ILMN_2146761	2.7574	up	FABP5
ILMN_1810725	3.27064	up	FAM129A
ILMN_1751328	2.48758	up	FAM83H
ILMN_1670807	2.46878	up	FAM84B
ILMN_2128931	2.33707	up	FAT2
ILMN_1691249	2.14463	up	FBLIM1
ILMN_1696585	2.12875	up	FERMT1
ILMN_1779071	2.23962	up	FEZ1
ILMN_1785404	4.72937	up	FGFBP1
ILMN_1761322	4.03776	up	FHOD3
ILMN_1669523	13.9997	up	FOS
ILMN_1751607	12.6629	up	FOSB
ILMN_1771841	2.16164	up	FOSL1
ILMN_1668052	3.74904	up	FOXA2
ILMN_2309848	2.30698	up	FXYD5
ILMN_1694075	4.07453	up	GADD45A
ILMN_2188862	5.37072	up	GDF15
ILMN_2334531	2.51663	up	GJB3
ILMN_1806754	2.59265	up	GLDC
ILMN_1761113	2.07107	up	GNL2
ILMN_1806106	2.23973	up	GNL3
ILMN_1773741	2.07096	up	GOLGA5
ILMN_2103547	2.06813	up	GOLGA8B
ILMN_2383305	2.34446	up	GPATCH4
ILMN_2352097	2.91818	up	GPR56
ILMN_1726666	2.3819	up	GPX3
ILMN_1740234	2.15102	up	GSTO2
ILMN_1794501	2.68147	up	HAS3
ILMN_2121408	4.1065	up	HBEGF
ILMN_1710284	8.28205	up	HES1
ILMN_2094266	2.37623	up	HES2
ILMN_2311537	2.97128	up	HMGA1
ILMN_1741406	2.59312	up	HOOK1
ILMN_1855278	2.20243	up
ILMN_1816713	2.02955	up
ILMN_1881909	3.08637	up
ILMN_2395043	2.69049	up	HSPA4
ILMN_1664861	2.27069	up	ID1
ILMN_1682717	7.90684	up	IER3
ILMN_2062468	2.57764	up	IGFBP7
ILMN_1658483	5.46214	up	IL1A
ILMN_1775501	7.45776	up	IL1B
ILMN_1765668	3.4328	up	IL20RB
ILMN_1699651	3.14927	up	IL6
ILMN_1666733	4.60471	up	IL8
ILMN_2198878	2.42211	up	INPP4B
ILMN_1725946	2.68945	up	IRF6
ILMN_1654396	3.56329	up	ITGB2
ILMN_2334210	2.76749	up	ITGB4
ILMN_2399523	2.86153	up	JAG2
ILMN_1806023	5.58427	up	JUN
ILMN_2086077	2.28067	up	JUNB
ILMN_2366864	2.07138	up	JUP
ILMN_1701173	2.09625	up	KCNK6
ILMN_1807767	2.05381	up	KIAA0182
ILMN_1735014	2.02383	up	KLF6
ILMN_1665035	2.01098	up	KRT14
ILMN_1730777	2.32894	up	KRT19
ILMN_1791545	3.11931	up	KRT23
ILMN_1801632	2.52713	up	KRT5
ILMN_2219002	3.19913	up	KRT6A
ILMN_1721354	4.35677	up	KRT6B
ILMN_1754576	4.49807	up	KRT6C
ILMN_2163723	2.45126	up	KRT7
ILMN_1801442	6.1184	up	KRT81
ILMN_1746517	2.75089	up	KYNU
ILMN_1782389	3.48236	up	LAD1
ILMN_1688892	3.21253	up	LAMA3
ILMN_1715684	6.79915	up	LAMB3
ILMN_1701424	4.17833	up	LAMC2
ILMN_1692223	7.85343	up	LCN2
ILMN_1704369	2.41637	up	LIMA1
ILMN_2189027	2.1934	up	LIPG
ILMN_1656868	2.8205	up	LOC23117
ILMN_1664154	2.11684	up	LOC440030
ILMN_1706434	2.14539	up	LOC440359
ILMN_1761281	5.49575	up	LOC441019
ILMN_2070052	2.63196	up	LOC613037
ILMN_1743078	2.29131	up	LOC643031
ILMN_1653934	2.12157	up	LOC650517
ILMN_1746706	2.01264	up	LOC653103
ILMN_1809347	2.05739	up	LOC729466
ILMN_1656938	4.26949	up	LOC731486
ILMN_1737561	2.16153	up	LOC88523
ILMN_1764362	2.35974	up	LYAR
ILMN_1770653	2.85913	up	MAL2
ILMN_2216815	2.05037	up	MAP7
ILMN_1749327	2.18356	up	MAPK13
ILMN_1672660	2.10138	up	MBP
ILMN_1711853	2.66709	up	MED24
ILMN_1775016	2.07076	up	MPZL2
ILMN_1688154	2.06312	up	MST1R
ILMN_1676159	2.06579	up	MST4
ILMN_1691156	2.17264	up	MT1A
ILMN_1715401	4.9828	up	MT1G
ILMN_1686664	2.39847	up	MT2A
ILMN_2136089	2.77733	up	MTE
ILMN_1680618	3.17055	up	MYC
ILMN_2087702	2.18066	up	MYH9
ILMN_1805999	2.53833	up	MYO1D
ILMN_1809931	2.15478	up	NDRG1
ILMN_1719695	2.52816	up	NFKBIZ
ILMN_1689747	2.1051	up	NOL8
ILMN_1724832	3.01298	up	OVOL2
ILMN_1708223	2.22972	up	PAK6
ILMN_1666222	2.34867	up	PHACTR3
ILMN_1798164	2.21932	up	PHF3
ILMN_1687978	3.64608	up	PHLDA1
ILMN_1671557	2.0109	up	PHLDA2
ILMN_1693192	2.50909	up	PI3
ILMN_2061565	4.17025	up	PLCH2
ILMN_1734276	2.28473	up	PMEPA1
ILMN_1721703	2.35335	up	PNN
ILMN_1742427	2.12707	up	POLR1D
ILMN_1664855	2.77846	up	PPP1R14C
ILMN_1761946	3.13185	up	PROM2
ILMN_1692664	2.0148	up	PRR5
ILMN_1796461	3.10308	up	PRSS8
ILMN_1713829	8.91442	up	PTGES
ILMN_2054297	2.27766	up	PTGS2
ILMN_2052373	2.29948	up	RAB17
ILMN_1791826	3.37769	up	RAB25
ILMN_2134974	2.36429	up	RAB38
ILMN_1709795	2.25976	up	RAC2
ILMN_1682139	2.23289	up	RAI14
ILMN_1755657	2.19207	up	RASIP1
ILMN_2197365	2.33601	up	RGS2
ILMN_2089167	2.01376	up	RHOD
ILMN_1687922	2.13984	up	RP9
ILMN_2360784	2.31906	up	RRBP1
ILMN_1723729	2.92316	up	RSL1D1
ILMN_1783287	2.50852	up	S100A14
ILMN_1725852	4.97534	up	S100A2
ILMN_1801216	4.4112	up	S100P
ILMN_1815308	2.18304	up	SDC1
ILMN_1663042	3.18012	up	SDC4
ILMN_1705107	2.07575	up	SDCBP2
ILMN_1684211	2.15935	up	SEC14L2
ILMN_2111932	4.86422	up	SERINC2
ILMN_2150851	2.75973	up	SERPINB2
ILMN_1703855	2.19226	up	SERPINB3
ILMN_1793888	3.58633	up	SERPINB5
ILMN_1744381	3.05873	up	SERPINE1
ILMN_1806607	2.58919	up	SFN
ILMN_2149164	3.731	up	SFRP1
ILMN_1772466	2.30586	up	SH2D3A
ILMN_1808501	2.11065	up	SH3KBP1
ILMN_1743103	2.75928	up	SH3PXD2A
ILMN_1661137	2.15105	up	SH3RF2
ILMN_1755649	2.05223	up	SLC16A5
ILMN_1738552	2.60832	up	SLC1A3
ILMN_1668312	2.6899	up	SLC2A9
ILMN_1720373	2.2015	up	SLC7A5
ILMN_2082585	2.35565	up	SNAI2
ILMN_1701933	2.0622	up	SNCA
ILMN_1892403	2.47201	up	SNORD13
ILMN_1784217	3.12223	up	SOX15
ILMN_1815032	2.06955	up	SOX7
ILMN_1805466	3.08445	up	SOX9
ILMN_1678423	2.15141	up	SPA17
ILMN_1683678	2.72325	up	SPATS2L
ILMN_2357134	2.01422	up	SPHK1
ILMN_1800739	3.3565	up	SPINT2
ILMN_2086105	2.7561	up	SPRY4
ILMN_2286334	2.26475	up	SR140
ILMN_1676213	2.22724	up	SRPX2
ILMN_1672006	2.39062	up	SSB
ILMN_1699887	3.06196	up	ST14
ILMN_2383349	2.16118	up	STEAP3
ILMN_1778032	2.2952	up	SURF6
ILMN_2059549	3.1293	up	SYK
ILMN_2336609	2.11932	up	SYTL2
ILMN_2315780	2.04997	up	TACC2
ILMN_2160210	3.12791	up	TACSTD1
ILMN_1739001	2.01597	up	TACSTD2
ILMN_1793118	2.19161	up	TAX1BP1
ILMN_1808110	2.24698	up	TCEB3
ILMN_2368068	2.12587	up	TCF20
ILMN_1805175	2.6023	up	TGFA
ILMN_1679267	2.61906	up	TGM2
ILMN_1686116	2.40696	up	THBS1
ILMN_1752935	2.8626	up	TMEM30B
ILMN_2149292	3.06846	up	TMEM40
ILMN_1719759	2.43563	up	TNC
ILMN_1702691	2.75671	up	TNFAIP3
ILMN_2331232	3.59784	up	TNFRSF6B
ILMN_1703650	2.34926	up	TNIP1
ILMN_2169261	2.66729	up	TNNI2
ILMN_2138801	2.91513	up	TP73L
ILMN_1714383	2.17102	up	TPD52L1
ILMN_1757604	2.33221	up	TPM2
ILMN_1803811	2.28955	up	TRIB1
ILMN_1658144	2.30317	up	TRIP11
ILMN_1798256	2.27718	up	UPP1
ILMN_2095820	2.34139	up	UTP14A
ILMN_1800341	2.60684	up	WDR66
ILMN_1720829	2.55042	up	ZFP36
ILMN_1652407	2.24886	up	ZMYND8
ILMN_1686679	2.13945	up	ZNF462
ILMN_1700583	2.9136	up	ZNF750
