# Supplementary material for: Specific gene expression signatures induced by the multiple oncogenic alterations that occur within the PTEN/PI3K/AKT pathway in lung cancer
Source: PLoS One. 2017 Jun 29;12(6):e0178865. doi: 10.1371/journal.pone.0178865 (PMC5491004; doi:10.1371/journal.pone.0178865)
Supplement: S3 File — (XLS) [file pone.0178865.s007.xls]

## Sheet: Moderated T-Test shPTENvs Beasc
Probe_Id	FC (abs)	Regulation	Symbol
ILMN_1766054	-3.38e-17	down	ABCA1
ILMN_1676846	-3.02e-11	down	ABCE1
ILMN_1772123	-9.84e-12	down	ACACA
ILMN_1778104	-1.3e-09	down	ACADM
ILMN_1749014	-1.36e-11	down	ACLY
ILMN_1666096	-4.45e-14	down	ACSL3
ILMN_1683598	-6.08e-14	down	ACSL4
ILMN_1777296	-7.65e-12	down	ACTB
ILMN_1704961	-4.61e-13	down	ACTG1
ILMN_1718946	-1.58e-12	down	ADAM10
ILMN_1727524	-5.65e-11	down	ADAM9
ILMN_1666019	-1.59e-12	down	ADNP
ILMN_1708502	-1.42e-12	down	AFF4
ILMN_2371825	-1.03e-10	down	AGL
ILMN_1698209	-3.23e-10	down	AGPS
ILMN_1809139	-2.1e-10	down	AHCTF1
ILMN_1714567	-5.7e-15	down	AHNAK
ILMN_1812640	-2.23e-12	down	AHR
ILMN_2261519	-2.04e-13	down	AIRE
ILMN_1693220	-4.93e-13	down	AKAP11
ILMN_2157277	-7.65e-15	down	AKR1D1
ILMN_1693789	-1.3e-16	down	ALPP
ILMN_1802973	-2.65e-09	down	ANAPC4
ILMN_1677723	-4.95e-11	down	ANGPT1
ILMN_1712019	-1.38e-11	down	ANKRD17
ILMN_1730678	-8.9e-11	down	ANKRD30B
ILMN_2226304	-2.03e-12	down	ANKRD50
ILMN_1724040	-6.64e-11	down	ANKRD57
ILMN_1739645	-2.96e-10	down	ANLN
ILMN_1674941	-5.47e-10	down	ANO6
ILMN_1767113	-1.84e-10	down	AOX1
ILMN_2399627	-2.49e-13	down	AP1G1
ILMN_1754531	-3.67e-12	down	AP4E1
ILMN_1659463	-8.42e-13	down	APAF1
ILMN_2149766	-4.83e-11	down	APPBP2
ILMN_1728471	-1.78e-15	down	ARFGEF1
ILMN_2215881	-7.79e-12	down	ARHGAP11B
ILMN_1721626	-3.81e-14	down	ARID5B
ILMN_1745772	-1.08e-09	down	ASCC3
ILMN_1815184	-1.69e-16	down	ASPM
ILMN_1698968	-9.56e-13	down	ASXL2
ILMN_2370825	-9.65e-15	down	ATM
ILMN_1655884	-3.7e-11	down	ATP2A2
ILMN_1696568	-1.19e-11	down	ATP2C1
ILMN_1659801	-3.79e-11	down	ATP6V1C1
ILMN_1743137	-4.32e-11	down	BAT2D1
ILMN_1742230	-3.72e-10	down	BAZ1A
ILMN_1710514	-4.16e-11	down	BCL3
ILMN_2234697	-3.16e-12	down	BEX1
ILMN_2405684	-2.08e-17	down	BIRC3
ILMN_2106658	-4.37e-15	down	BLZF1
ILMN_1695354	-3.21e-09	down	BMF
ILMN_1789095	-5.52e-13	down	BMPR2
ILMN_1770803	-7.51e-13	down	BNIP2
ILMN_1775943	-3.22e-12	down	BRMS1L
ILMN_1676842	-8.16e-11	down	BTAF1
ILMN_1710207	-9.78e-13	down	C10orf6
ILMN_2243516	-5.58e-10	down	C11orf63
ILMN_1788810	-5.95e-11	down	C12orf30
ILMN_2078724	-1.29e-15	down	C14orf153
ILMN_1779279	-9.27e-15	down	C14orf32
ILMN_2134381	-1.22e-12	down	C14orf85
ILMN_2073543	-7.6e-14	down	C15orf63
ILMN_1716006	-6.37e-11	down	C18orf54
ILMN_1760556	-6.15e-11	down	C1orf63
ILMN_2380237	-5.78e-10	down	C1QTNF1
ILMN_1718712	-1.05e-10	down	C20orf177
ILMN_2211724	-1.36e-14	down	C21orf24
ILMN_1814204	-2.95e-11	down	C21orf55
ILMN_2251978	-2.07e-12	down	C21orf66
ILMN_2288483	-1.24e-11	down	C3orf34
ILMN_2136455	-5.89e-10	down	C3orf64
ILMN_1769556	-4.35e-18	down	C5orf23
ILMN_2150465	-1.29e-15	down	C5orf28
ILMN_1685854	-3.78e-10	down	C5orf53
ILMN_2228196	-5.23e-11	down	C6orf170
ILMN_1655961	-4.2e-14	down	C7orf54
ILMN_2091084	-1.89e-13	down	C8orf37
ILMN_2113738	-4.51e-15	down	C8orf45
ILMN_1719998	-2.03e-11	down	C9orf45
ILMN_1788384	-5.77e-10	down	C9orf5
ILMN_2079098	-3.21e-15	down	C9orf80
ILMN_1778242	-8.12e-11	down	CALM1
ILMN_1792660	-2.25e-11	down	CAMSAP1L1
ILMN_1744647	-5.07e-11	down	CAND1
ILMN_2401057	-1.13e-11	down	CANX
ILMN_1782897	-1.77e-10	down	CAPRIN1
ILMN_2286014	-2.79e-15	down	CATSPER2
ILMN_1687583	-8.32e-12	down	CAV1
ILMN_1766408	-1.57e-13	down	CBFB
ILMN_2181968	-1.03e-09	down	CBL
ILMN_1790625	-5.93e-11	down	CBX3
ILMN_2122511	-1.4e-14	down	CCBE1
ILMN_1677239	-3.36e-10	down	CCDC14
ILMN_2101375	-3.87e-10	down	CCDC77
ILMN_2387696	-7.31e-13	down	CCR6
ILMN_1719611	-3.18e-12	down	CCT6A
ILMN_1771333	-1.92e-11	down	CD47
ILMN_2401906	-1.07e-12	down	CDAN1
ILMN_1678605	-4.74e-11	down	CDC123
ILMN_2130078	-2.52e-14	down	CDKN2AIPNL
ILMN_2376723	-1.62e-10	down	CDKN2B
ILMN_1664516	-2.35e-14	down	CENPF
ILMN_1703754	-1.04e-11	down	CEP192
ILMN_1742400	-1.07e-11	down	CEP350
ILMN_1762972	-5.61e-10	down	CHD9
ILMN_2110751	-6.95e-16	down	CHRNA5
ILMN_1748770	-3.03e-11	down	CKAP5
ILMN_1787657	-1.5e-14	down	CLDN12
ILMN_2136177	-1.73e-15	down	CNOT6
ILMN_1680109	-3.28e-15	down	COL4A3BP
ILMN_1729117	-2.89e-13	down	COL5A2
ILMN_1703074	-5.55e-15	down	CPD
ILMN_2381537	-2.54e-13	down	CRCP
ILMN_2334243	-2.42e-15	down	CREB1
ILMN_2146418	-8.06e-11	down	CRIM1
ILMN_1803302	-1.01e-13	down	CRK
ILMN_2376458	-4.47e-11	down	CSF2RA
ILMN_2397880	-2.55e-10	down	CSTF3
ILMN_1796925	-1.29e-13	down	CXADR
ILMN_2087692	-1.74e-09	down	CYBRD1
ILMN_1693338	-1.14e-18	down	CYP1B1
ILMN_2188264	-1.99e-10	down	CYR61
ILMN_2097410	-1.54e-10	down	DAPP1
ILMN_1723684	-3.74e-15	down	DARC
ILMN_2174127	-2.87e-13	down	DCBLD2
ILMN_1669905	-1.41e-15	down	DCP2
ILMN_1794392	-2.71e-13	down	DDX3X
ILMN_1727001	-3.12e-12	down	DDX46
ILMN_2215382	-8.41e-17	down	DDX51
ILMN_2117569	-5.54e-15	down	DEM1
ILMN_1669599	-5.57e-13	down	DENND4C
ILMN_1791593	-4.67e-11	down	DENND5B
ILMN_2168952	-7.71e-11	down	DENR
ILMN_1802819	-6.38e-11	down	DEPDC1
ILMN_1815626	-1.34e-10	down	DHCR7
ILMN_2090123	-1.38e-10	down	DHX29
ILMN_1738272	-6.5e-10	down	DHX36
ILMN_1656016	-1.16e-13	down	DHX9
ILMN_1772692	-2.59e-10	down	DICER1
ILMN_1773337	-1.47e-11	down	DKK1
ILMN_1706583	-1.29e-10	down	DLAT
ILMN_1749829	-5.82e-12	down	DLGAP5
ILMN_2162367	-6.91e-17	down	DMC1
ILMN_1672496	-7.71e-16	down	DNAJA1
ILMN_1752281	-1.09e-10	down	DNAJC13
ILMN_2286800	-3.6e-14	down	DNM1L
ILMN_1759801	-2.04e-11	down	DPP8
ILMN_1791296	-6.18e-14	down	DPY19L1
ILMN_2054554	-1.85e-15	down	DTWD2
ILMN_1722492	-4.07e-14	down	DUSP19
ILMN_2117809	-1.7e-15	down	DUXAP3
ILMN_2374244	-4.32e-12	down	DYRK2
ILMN_1717173	-2.53e-10	down	ECT2
ILMN_2350634	-1.91e-10	down	EFEMP1
ILMN_1664776	-3.64e-15	down	EFR3A
ILMN_1803348	-1.37e-13	down	EHBP1
ILMN_2051900	-1.11e-14	down	EID2B
ILMN_1706502	-2.83e-11	down	EIF2AK2
ILMN_1755114	-8.18e-11	down	EIF2AK4
ILMN_1695719	-4.41e-12	down	EIF2C2
ILMN_1722900	-3.15e-10	down	EIF4A1
ILMN_1775692	-1.6e-10	down	EIF4G3
ILMN_1700546	-5.93e-15	down	ELOVL6
ILMN_1716552	-1.75e-13	down	ENAH
ILMN_1682658	-3.5e-13	down	EPM2AIP1
ILMN_1743145	-1.87e-12	down	ERAP2
ILMN_1781795	-1.26e-09	down	ERH
ILMN_1744963	-2.83e-11	down	ERO1L
ILMN_1687538	-1.87e-10	down	ETS1
ILMN_1746314	-2.62e-13	down	EVI5
ILMN_1709747	-2.51e-13	down	EXOG
ILMN_1807554	-4.46e-11	down	EYA1
ILMN_2075065	-7.48e-12	down	FADS2
ILMN_2297069	-1.14e-11	down	FAM115A
ILMN_1713178	-8.89e-11	down	FAM116A
ILMN_1739942	-6.54e-11	down	FAM117B
ILMN_2049364	-4.63e-16	down	FAM119A
ILMN_2189605	-3.23e-09	down	FAM122B
ILMN_1779486	-1.5e-10	down	FAM126B
ILMN_2394438	-1.25e-10	down	FAM177A1
ILMN_2129388	-1.25e-10	down	FAM190B
ILMN_1811373	-2.72e-11	down	FAM20B
ILMN_1689552	-2.56e-10	down	FAM63A
ILMN_2123559	-7.48e-16	down	FAM73A
ILMN_2143250	-1.3e-11	down	FAR1
ILMN_1765696	-5.58e-12	down	FARSLB
ILMN_1784871	-7.56e-15	down	FASN
ILMN_1754795	-1.65e-13	down	FAT1
ILMN_1670899	-2.08e-16	down	FBN2
ILMN_1749641	-2.46e-10	down	FBXO3
ILMN_1700232	-2.01e-09	down	FBXO30
ILMN_1703955	-8.42e-13	down	FBXO32
ILMN_2279367	-1.33e-12	down	FCAR
ILMN_2144088	-2.16e-12	down	FDFT1
ILMN_1703330	-6.08e-13	down	FEM1C
ILMN_1810289	-3.02e-11	down	FER1L3
ILMN_1695290	-5.23e-14	down	FERMT2
ILMN_1678049	-1.87e-12	down	FGB
ILMN_1785404	-1.58e-16	down	FGFBP1
ILMN_2315044	-6.7e-16	down	FGG
ILMN_2150294	-5.18e-17	down	FKBP14
ILMN_1778444	-6.5e-10	down	FKBP5
ILMN_1814998	-9.35e-13	down	FKSG30
ILMN_2357386	-5.24e-12	down	FKTN
ILMN_1771320	-5.46e-10	down	FLJ38717
ILMN_1778202	-1.98e-09	down	FLJ40722
ILMN_2230162	-1.42e-15	down	FLJ44124
ILMN_2194852	-4.24e-15	down	FLJ46309
ILMN_1754600	-6.45e-10	down	FNBP1L
ILMN_2108938	-5.03e-11	down	FNBP4
ILMN_1738816	-1.52e-17	down	FOXO1
ILMN_1681703	-3.31e-13	down	FOXO3
ILMN_1747223	-1.29e-12	down	FRYL
ILMN_2353033	-4.29e-11	down	FUBP3
ILMN_2389273	-1.51e-11	down	FXR1
ILMN_1703408	-1.48e-09	down	FZD3
ILMN_2381758	-2.74e-11	down	G3BP2
ILMN_1697559	-6.42e-11	down	G6PD
ILMN_1750029	-7.13e-10	down	GABPA
ILMN_2161007	-9.74e-15	down	GABPB2
ILMN_1671039	-2.22e-09	down	GALNT3
ILMN_1772910	-6.21e-19	down	GAS1
ILMN_1789702	-5.27e-12	down	GBE1
ILMN_1734312	-1.69e-08	down	GCN1L1
ILMN_1778240	-3.6e-13	down	GFOD1
ILMN_2278908	-2.04e-10	down	GGA1
ILMN_1727087	-6.96e-17	down	GJA1
ILMN_2397484	-4.22e-15	down	GJC1
ILMN_2402600	-1.68e-10	down	GLIS3
ILMN_1696003	-1.78e-13	down	GNAI3
ILMN_2103547	-2.92e-12	down	GOLGA8B
ILMN_1735438	-3.06e-09	down	GPM6B
ILMN_2107004	-2.15e-13	down	GPR1
ILMN_1787648	-2.42e-12	down	GPR125
ILMN_2367010	-4.52e-11	down	GPR126
ILMN_2235745	-3.99e-16	down	GRIPAP1
ILMN_1806601	-6.61e-11	down	GRSF1
ILMN_1815668	-3.21e-10	down	GTF2IP1
ILMN_1747183	-1.18e-14	down	GXYLT1
ILMN_2091123	-1.85e-16	down	HCG2P7
ILMN_1787762	-2.67e-11	down	HEATR1
ILMN_1706094	-3.26e-16	down	HECTD1
ILMN_1666122	-3.26e-14	down	HEG1
ILMN_1762835	-3.8e-13	down	HELZ
ILMN_1678922	-4.76e-14	down	HERC4
ILMN_2379788	-7.96e-12	down	HIF1A
ILMN_1687440	-2.76e-10	down	HIPK2
ILMN_1723486	-2.43e-11	down	HK2
ILMN_1733519	-7.71e-15	down	HMGB3
ILMN_1657395	-9.75e-16	down	HMGCR
ILMN_1797728	-6.09e-20	down	HMGCS1
ILMN_1663447	-4.19e-12	down	HNRNPA1
ILMN_1761083	-1.41e-13	down	HNRNPA3
ILMN_2362245	-4.15e-12	down	HNRNPH2
ILMN_2370135	-2.52e-13	down	HNRNPU
ILMN_1690586	-1.05e-13	down	HNRPA1P4
ILMN_2369682	-2.03e-12	down	HNRPA2B1
ILMN_2101920	-4.38e-10	down	HNRPH1
ILMN_1654920	-4.73e-12	down	HNRPH3
ILMN_1712357	-1.48e-10	down	HNRPK
ILMN_2175894	-2.13e-12	down	HNRPR
ILMN_1854469	-2.36e-14	down
ILMN_1840316	-6.42e-14	down
ILMN_1839051	-3.34e-11	down
ILMN_1843198	-9.66e-12	down
ILMN_1859946	-7.8e-14	down
ILMN_1900520	-3.13e-10	down
ILMN_1903159	-8.26e-12	down
ILMN_1897741	-7.81e-10	down
ILMN_1824362	-6.04e-11	down
ILMN_1900661	-2.01e-16	down
ILMN_1839719	-2.21e-13	down
ILMN_1855746	-1.52e-14	down
ILMN_1826165	-3.96e-11	down
ILMN_1912662	-8.96e-11	down
ILMN_1855278	-7.47e-13	down
ILMN_1903914	-6.11e-14	down
ILMN_1843949	-8.28e-12	down
ILMN_1889752	-1.57e-10	down
ILMN_1869109	-1.43e-16	down
ILMN_1903568	-9.12e-12	down
ILMN_1827736	-5.25e-16	down
ILMN_1832208	-1.12e-11	down
ILMN_1846517	-8.2e-10	down
ILMN_1875342	-2.93e-13	down
ILMN_1848552	-2.41e-14	down
ILMN_1899903	-1.36e-13	down
ILMN_1898518	-1.51e-11	down
ILMN_1912737	-4.72e-12	down
ILMN_1869087	-9.07e-11	down
ILMN_1913678	-6.33e-09	down
ILMN_1880406	-6.41e-19	down
ILMN_1856861	-7.26e-13	down
ILMN_1856315	-1.22e-13	down
ILMN_1870041	-4.97e-09	down
ILMN_1900998	-6.01e-11	down
ILMN_1841334	-1.07e-14	down
ILMN_1886493	-1.19e-15	down
ILMN_1904980	-3.59e-14	down
ILMN_1872419	-3.09e-16	down
ILMN_1881526	-8.23e-14	down
ILMN_1880280	-2.04e-14	down
ILMN_1829845	-2.02e-12	down
ILMN_1874689	-1.83e-11	down
ILMN_1915783	-2.08e-11	down
ILMN_1853876	-2.63e-10	down
ILMN_1900110	-4.52e-20	down
ILMN_1849013	-1.93e-12	down
ILMN_1839019	-1.36e-12	down
ILMN_1841620	-2.23e-12	down
ILMN_1900734	-7.02e-11	down
ILMN_1847494	-3.27e-10	down
ILMN_1673795	-1.8e-10	down	HSD17B4
ILMN_1671661	-4.73e-15	down	HSD17B7
ILMN_2373515	-7.94e-14	down	HSP90AA1
ILMN_1673711	-7.85e-11	down	HSP90AB1
ILMN_2096116	-1.09e-15	down	HSP90B1
ILMN_1789074	-2.39e-15	down	HSPA1A
ILMN_1660436	-4.68e-14	down	HSPA1B
ILMN_1773865	-8.81e-10	down	HSPA5
ILMN_2413084	-3.16e-16	down	HSPA8
ILMN_2078547	-7.47e-13	down	HSPC268
ILMN_1803775	-6.3e-11	down	HSPE1
ILMN_1712888	-6.56e-13	down	HSPH1
ILMN_1675669	-2.24e-12	down	IBTK
ILMN_1694399	-5.1e-11	down	ICA1
ILMN_1755075	-2.89e-09	down	IDI1
ILMN_1746085	-6.56e-13	down	IGFBP3
ILMN_2073307	-1.74e-14	down	IL10
ILMN_2407851	-7.84e-13	down	IL17RD
ILMN_1778457	-6.66e-10	down	IL18
ILMN_1686989	-7.04e-15	down	INSIG1
ILMN_1652378	-5.51e-10	down	IPO7
ILMN_1759232	-4.28e-11	down	IRS1
ILMN_1782412	-1.06e-10	down	IRX2
ILMN_2169439	-1.06e-10	down	ITGAV
ILMN_1714820	-2.15e-12	down	ITGB1
ILMN_2235707	-9.36e-13	down	ITIH5
ILMN_2397750	-4.47e-10	down	IVNS1ABP
ILMN_1722533	-5.2e-12	down	KATNAL1
ILMN_2235785	-2.75e-15	down	KCNH6
ILMN_1813741	-1.97e-14	down	KCNJ16
ILMN_1780334	-1.35e-12	down	KCNJ2
ILMN_1742332	-7.83e-12	down	KCTD12
ILMN_1651557	-2.19e-10	down	KDELC2
ILMN_2412521	-1.09e-13	down	KIAA0101
ILMN_1693668	-2.29e-12	down	KIAA0261
ILMN_1697597	-7.22e-12	down	KIAA0494
ILMN_1682572	-1.16e-09	down	KIAA0528
ILMN_1796240	-2.87e-11	down	KIAA1012
ILMN_1752927	-2.16e-13	down	KIAA1600
ILMN_2055760	-5.76e-09	down	KIAA1715
ILMN_2415979	-1.24e-14	down	KIAA1751
ILMN_2143155	-8.51e-15	down	KIF11
ILMN_1808071	-8.61e-12	down	KIF14
ILMN_1695658	-2.61e-10	down	KIF20A
ILMN_1712452	-3.08e-10	down	KIF20B
ILMN_1788160	-1.54e-10	down	KIF5B
ILMN_2341595	-2.53e-09	down	KITLG
ILMN_1778523	-1.2e-17	down	KLF9
ILMN_1678671	-1.19e-10	down	KLHL24
ILMN_2189222	-3.69e-12	down	KLHL8
ILMN_1732516	-3.77e-11	down	KNTC1
ILMN_1721868	-8.28e-15	down	KPNA2
ILMN_1708427	-5.49e-10	down	KPNA3
ILMN_1728071	-1.45e-09	down	KRAS
ILMN_1703335	-3.8e-12	down	LACTB
ILMN_1773567	-1.22e-13	down	LAMA5
ILMN_2347888	-2.06e-12	down	LARP4
ILMN_2315979	-1.73e-13	down	LBH
ILMN_1768969	-1.9e-10	down	LBR
ILMN_2062381	-4.42e-13	down	LCOR
ILMN_1807106	-1.65e-09	down	LDHA
ILMN_2053415	-6.98e-17	down	LDLR
ILMN_2207505	-3.94e-10	down	LEP
ILMN_2316974	-3.49e-13	down	LILRB1
ILMN_2406132	-1.92e-12	down	LILRB3
ILMN_2139761	-2.89e-11	down	LIMCH1
ILMN_1785703	-5.62e-14	down	LMOD3
ILMN_2091707	-5.89e-12	down	LOC123688
ILMN_1656868	-1.88e-13	down	LOC23117
ILMN_1733453	-6.51e-10	down	LOC284988
ILMN_1657011	-2.62e-08	down	LOC286208
ILMN_1676091	-3.38e-11	down	LOC388275
ILMN_1656233	-1.77e-13	down	LOC389517
ILMN_1701314	-1.69e-13	down	LOC399900
ILMN_1700182	-3.81e-12	down	LOC400721
ILMN_1811909	-1.96e-11	down	LOC402221
ILMN_1669657	-1.5e-16	down	LOC440345
ILMN_1761422	-1.01e-09	down	LOC440349
ILMN_1761281	-6.24e-14	down	LOC441019
ILMN_1742163	-2.27e-13	down	LOC441087
ILMN_2070052	-2.01e-14	down	LOC613037
ILMN_1695034	-1.72e-12	down	LOC642817
ILMN_2049343	-1.84e-12	down	LOC642947
ILMN_1759872	-1.68e-14	down	LOC643509
ILMN_1701753	-4.28e-13	down	LOC644063
ILMN_1654320	-1.11e-10	down	LOC644250
ILMN_1675472	-8.4e-14	down	LOC644799
ILMN_1727165	-1.91e-09	down	LOC644852
ILMN_1720745	-1.17e-11	down	LOC645385
ILMN_1691611	-7.37e-12	down	LOC645436
ILMN_1711156	-9.66e-15	down	LOC645895
ILMN_1784554	-1.85e-10	down	LOC647389
ILMN_1703369	-8.48e-10	down	LOC647474
ILMN_1665736	-3.85e-15	down	LOC648024
ILMN_1715947	-7.34e-11	down	LOC648210
ILMN_1677691	-1.53e-14	down	LOC648852
ILMN_1814039	-1.28e-14	down	LOC653086
ILMN_1659490	-1.05e-13	down	LOC653158
ILMN_1711073	-7.13e-13	down	LOC653489
ILMN_1725981	-1.26e-11	down	LOC654189
ILMN_1770498	-1.22e-13	down	LOC728411
ILMN_1718934	-2.68e-17	down	LOC728499
ILMN_2125675	-3.66e-11	down	LOC728643
ILMN_1824898	-8.01e-13	down	LOC728653
ILMN_2180519	-5.22e-13	down	LOC729603
ILMN_1697024	-2.78e-18	down	LOC730432
ILMN_1679450	-3.59e-10	down	LOC730746
ILMN_1754332	-1.12e-09	down	LOC85389
ILMN_2219618	-1.7e-14	down	LOC90586
ILMN_1701441	-8.45e-11	down	LPAR1
ILMN_1697548	-7.78e-11	down	LPHN2
ILMN_1671554	-7.65e-10	down	LPIN1
ILMN_1786444	-3.63e-10	down	LPL
ILMN_1651254	-3.52e-17	down	LPP
ILMN_2123312	-3.53e-13	down	LRAP
ILMN_2153373	-4.88e-12	down	LRBA
ILMN_1677765	-2.77e-12	down	LRP8
ILMN_2214997	-6.39e-14	down	LRRFIP1
ILMN_1715024	-7.35e-13	down	LSS
ILMN_2301624	-5.71e-10	down	MACF1
ILMN_1721349	-3.61e-14	down	MAGT1
ILMN_1663640	-1.1e-13	down	MAOA
ILMN_2100689	-9.51e-11	down	MAP2K4
ILMN_1765122	-5.87e-10	down	MAP3K2
ILMN_1813120	-5.63e-09	down	MAP4K3
ILMN_1807042	-4.86e-14	down	MARCKS
ILMN_1714433	-9.1e-14	down	MARCKSL1
ILMN_2055310	-1.92e-14	down	MBD4
ILMN_1807304	-1.39e-09	down	MBNL1
ILMN_1658015	-3.46e-10	down	MBNL2
ILMN_2101651	-1.3e-10	down	MBTD1
ILMN_1772492	-3.81e-16	down	MCART1
ILMN_1798581	-7.17e-15	down	MCM8
ILMN_2050434	-1.01e-11	down	MGC16703
ILMN_1811779	-6.07e-15	down	MGC24103
ILMN_1690304	-5.88e-14	down	MGC26718
ILMN_1678300	-1.05e-14	down	MGC40489
ILMN_1686750	-6.71e-11	down	MGEA5
ILMN_2355168	-6.91e-14	down	MGST1
ILMN_2371433	-1.72e-13	down	MID1
ILMN_1682232	-6.56e-10	down	MIER1
ILMN_1742578	-1.89e-17	down	MKLN1
ILMN_2259633	-1.09e-11	down	MLL5
ILMN_1733937	-6.32e-16	down	MMD
ILMN_2111237	-1.76e-10	down	MN1
ILMN_1697200	-1.13e-10	down	MON2
ILMN_1707649	-1.24e-12	down	MPDZ
ILMN_1654421	-2.81e-10	down	MPHOSPH9
ILMN_1689774	-7.62e-10	down	MRFAP1L1
ILMN_2077130	-5.3e-14	down	MSH3
ILMN_1659895	-3.98e-12	down	MSN
ILMN_1691156	-6.12e-13	down	MT1A
ILMN_1775170	-3.9e-13	down	MT1X
ILMN_1686664	-1.14e-14	down	MT2A
ILMN_1753639	-3.15e-13	down	MTAP
ILMN_1652521	-8.73e-10	down	MTMR9
ILMN_1679071	-1.12e-12	down	MTX3
ILMN_1811972	-1.12e-12	down	MYCBP2
ILMN_1815154	-8.15e-12	down	MYH10
ILMN_1656111	-1.85e-14	down	MYLIP
ILMN_2173919	-8.41e-13	down	MYO9A
ILMN_2222101	-1e-14	down	N4BP2
ILMN_1720442	-4.7e-10	down	NCBP2
ILMN_1778991	-2.09e-14	down	NFIB
ILMN_1724753	-3.98e-14	down	NIN
ILMN_2264625	-4.76e-11	down	NIPBL
ILMN_1721621	-4.93e-16	down	NKTR
ILMN_2075794	-1.69e-16	down	NLRP8
ILMN_1715508	-7.83e-10	down	NNMT
ILMN_1665033	-9.79e-18	down	NPR3
ILMN_1720282	-1.08e-12	down	NQO1
ILMN_1699574	-4.54e-13	down	NRP1
ILMN_1692163	-2.77e-12	down	NSDHL
ILMN_2048811	-3.31e-13	down	NUBPL
ILMN_2330495	-5.82e-15	down	OCIAD1
ILMN_1697639	-1e-10	down	OGT
ILMN_1729775	-5.47e-14	down	OPA1
ILMN_2215061	-8.88e-11	down	ORC6L
ILMN_2313851	-1.2e-15	down	OSBPL9
ILMN_2197128	-4.01e-11	down	OSR1
ILMN_1708203	-1.86e-10	down	OTUD4
ILMN_1722276	-2.22e-13	down	PAFAH1B1
ILMN_1712687	-1.82e-10	down	PAK2
ILMN_1681304	-6.03e-12	down	PAN3
ILMN_2316918	-5.51e-11	down	PANK1
ILMN_1798354	-3.87e-11	down	PAPOLA
ILMN_1691731	-1.74e-10	down	PARP14
ILMN_1690237	-2.18e-10	down	PCDHB19P
ILMN_2047885	-2.39e-11	down	PCDHB9
ILMN_1690487	-9.79e-13	down	PCM1
ILMN_1668850	-5.3e-11	down	PCSK9
ILMN_2113535	-7.13e-13	down	PCYOX1
ILMN_2396272	-2.84e-15	down	PDCD4
ILMN_2148290	-1.71e-12	down	PDCD7
ILMN_1761277	-3.77e-15	down	PDE4C
ILMN_1791483	-2.33e-14	down	PDE4D
ILMN_2262444	-8.74e-18	down	PDE7A
ILMN_2297626	-7.51e-17	down	PEG10
ILMN_1661366	-1.85e-09	down	PGAM1
ILMN_1693620	-1.81e-09	down	PGM3
ILMN_1790533	-3.43e-11	down	PHACTR2
ILMN_1788689	-9.89e-11	down	PHIP
ILMN_2179778	-9.65e-13	down	PHLDB2
ILMN_1780598	-3.14e-11	down	PIAS1
ILMN_2166093	-1.7e-13	down	PIK3C2A
ILMN_1760303	-3.03e-13	down	PIK3R1
ILMN_1812105	-1.51e-13	down	PIP5K2B
ILMN_1688702	-2.06e-13	down	PJA2
ILMN_2233050	-6.01e-11	down	PLA2G2D
ILMN_1733666	-4.4e-12	down	PLDN
ILMN_1744268	-5.45e-11	down	PLEC1
ILMN_2394250	-3.13e-12	down	PLEKHA1
ILMN_1789123	-1.45e-12	down	PLK4
ILMN_1771599	-2.57e-15	down	PLOD2
ILMN_2051408	-2.15e-15	down	PNPT1
ILMN_2276758	-5.41e-14	down	POFUT1
ILMN_1740291	-2.14e-13	down	POLQ
ILMN_2088172	-7.6e-11	down	POLR2B
ILMN_2342455	-1.68e-14	down	PPA2
ILMN_2388800	-9.67e-12	down	PPAP2B
ILMN_1800855	-2.28e-10	down	PPTC7
ILMN_2223380	-4.26e-12	down	PPWD1
ILMN_2366391	-6.01e-11	down	PRDX1
ILMN_2395974	-1.39e-11	down	PRDX3
ILMN_1733356	-1.69e-10	down	PREI3
ILMN_2357577	-6.44e-11	down	PRKAA1
ILMN_1797499	-8.69e-10	down	PRKDC
ILMN_2213834	-7.64e-13	down	PRO0628
ILMN_1797776	-9.97e-16	down	PRSS23
ILMN_1691809	-1.19e-12	down	PSMA1
ILMN_1768784	-1.25e-10	down	PSMC2
ILMN_1702837	-3.96e-11	down	PSMD1
ILMN_1691428	-1.72e-11	down	PSMD12
ILMN_1763540	-6.12e-11	down	PSME4
ILMN_1701134	-5.3e-14	down	PTEN
ILMN_2225537	-1e-11	down	PTGR1
ILMN_2105253	-7.95e-11	down	PTGR2
ILMN_1760575	-1.95e-13	down	PTP4A1
ILMN_1795697	-3.05e-12	down	PTP4A2
ILMN_1778236	-5.95e-18	down	PTPN11
ILMN_1783424	-6.47e-11	down	PUM1
ILMN_1750079	-1.28e-13	down	PURB
ILMN_2363658	-4.42e-11	down	PXDN
ILMN_1786976	-1.32e-13	down	RAB22A
ILMN_2173004	-2.53e-13	down	RAB8B
ILMN_1748578	-5.97e-13	down	RAD21
ILMN_1722662	-1.8e-12	down	RAD23B
ILMN_1725992	-3.55e-14	down	RAPGEF6
ILMN_1751378	-7.49e-11	down	RARS
ILMN_1725312	-3.33e-11	down	RASA1
ILMN_1653412	-3.41e-11	down	RAXL1
ILMN_1696591	-8.54e-12	down	RB1
ILMN_1797698	-6.52e-14	down	RBM12
ILMN_1747968	-2.07e-10	down	RBM33
ILMN_1666444	-3.5e-11	down	RBMS1
ILMN_1708611	-9.66e-11	down	RDX
ILMN_1758941	-5.25e-12	down	REEP5
ILMN_2053538	-4.58e-11	down	RHBDL2
ILMN_1744949	-6.86e-16	down	RHOBTB3
ILMN_1810559	-1.02e-14	down	RHOQ
ILMN_2041368	-1.49e-12	down	RN7SL1
ILMN_1793616	-7.12e-10	down	RNF38
ILMN_2058337	-4.4e-13	down	ROCK2
ILMN_1768197	-1.62e-13	down	ROD1
ILMN_2189936	-2.3e-10	down	RPL36AL
ILMN_2220320	-2.88e-11	down	RPL7L1
ILMN_2399893	-8.14e-11	down	RPS24
ILMN_1704557	-3.07e-14	down	RPS6KB1
ILMN_1678669	-2.33e-13	down	RRM2
ILMN_1720889	-2.64e-18	down	SC4MOL
ILMN_1677607	-2.12e-11	down	SC5DL
ILMN_1689329	-7.34e-14	down	SCD
ILMN_2363586	-1.43e-11	down	SDCBP
ILMN_1750093	-9.65e-14	down	SDHALP1
ILMN_1735148	-4.5e-10	down	SEC24B
ILMN_1784333	-6.05e-11	down	SECISBP2L
ILMN_1696133	-1.03e-10	down	SELI
ILMN_2154322	-2.45e-12	down	SEMA3E
ILMN_2054233	-2.4e-09	down	SENP6
ILMN_1773968	-3.87e-16	down	SERBP1
ILMN_1724495	-5.62e-11	down	SESTD1
ILMN_1769473	-5.35e-09	down	SETD2
ILMN_1706075	-6.59e-10	down	SF3B1
ILMN_1696407	-6.97e-11	down	SFRS2
ILMN_1702487	-2.04e-15	down	SGK
ILMN_2182482	-1.76e-12	down	SHCBP1
ILMN_1794505	-5.99e-13	down	SHFM1
ILMN_2206188	-1.12e-15	down	SHROOM4
ILMN_1743402	-1.16e-10	down	SIX4
ILMN_1651513	-1.62e-11	down	SKIV2L2
ILMN_1720996	-1.52e-11	down	SLC12A2
ILMN_2180929	-2.46e-10	down	SLC16A12
ILMN_1736546	-5.15e-14	down	SLC16A14
ILMN_2364022	-2.19e-12	down	SLC16A3
ILMN_1664153	-3.57e-10	down	SLC30A5
ILMN_1789999	-7.43e-15	down	SLC30A7
ILMN_2059173	-5.25e-15	down	SLC35E1
ILMN_1769911	-7.91e-13	down	SLC38A1
ILMN_1651799	-1.25e-13	down	SLC38A2
ILMN_2274775	-5.68e-12	down	SLC44A4
ILMN_2273224	-8.76e-11	down	SLC4A5
ILMN_2200917	-5.75e-11	down	SLC4A7
ILMN_1812559	-2.48e-11	down	SLC7A6
ILMN_1674551	-1.28e-12	down	SMAD5
ILMN_2376263	-1.4e-11	down	SMARCA1
ILMN_2223130	-1.37e-08	down	SMARCA5
ILMN_1718807	-3.6e-12	down	SMC3
ILMN_1801383	-7.56e-13	down	SMG1
ILMN_2093389	-7.38e-14	down	SNAPC1
ILMN_1691575	-1.24e-11	down	SNX2
ILMN_2413259	-2.16e-10	down	SOCS4
ILMN_2247664	-2.84e-11	down	SON
ILMN_2407879	-6.79e-11	down	SORBS2
ILMN_1796738	-2.32e-10	down	SPAST
ILMN_1802611	-1.4e-11	down	SPEN
ILMN_2249473	-1.3e-16	down	SPTLC1
ILMN_2041293	-3.83e-13	down	SQLE
ILMN_2328986	-3.69e-11	down	SREBF1
ILMN_2169152	-2.59e-11	down	SRGN
ILMN_2312275	-1.61e-11	down	SRP54
ILMN_2152257	-9.18e-10	down	SSTR2
ILMN_1667315	-7.17e-10	down	STAG3L1
ILMN_1791375	-3.34e-15	down	STAG3L2
ILMN_1660451	-7.9e-14	down	STARD13
ILMN_1696419	-3.17e-13	down	STOM
ILMN_1772946	-4.75e-12	down	STRN3
ILMN_2194448	-1.62e-09	down	STT3B
ILMN_2404795	-2.58e-13	down	SULT1A1
ILMN_1797813	-3.79e-11	down	SUZ12
ILMN_2112638	-3.18e-14	down	SVEP1
ILMN_1727740	-1.77e-12	down	SYNCRIP
ILMN_1697793	-1.81e-10	down	SYNJ2BP
ILMN_1798657	-1.49e-13	down	TBL1XR1
ILMN_1660661	-9.96e-15	down	TCP1
ILMN_2285713	-5.43e-09	down	TDP1
ILMN_2175094	-2.15e-10	down	TDRD1
ILMN_1662619	-1.12e-10	down	TFPI
ILMN_1674243	-4.35e-21	down	TFRC
ILMN_1784287	-5.32e-17	down	TGFBR3
ILMN_1686116	-4.83e-17	down	THBS1
ILMN_2108339	-1.27e-09	down	THUMPD1
ILMN_1779875	-3.85e-11	down	THY1
ILMN_2388466	-1.65e-11	down	TIA1
ILMN_1711566	-1.92e-10	down	TIMP1
ILMN_1696643	-5.82e-10	down	TLN1
ILMN_1770338	-3.83e-15	down	TM4SF1
ILMN_1669931	-3.84e-13	down	TM9SF3
ILMN_1736585	-3.29e-11	down	TMED10
ILMN_1724139	-3.32e-16	down	TMEM123
ILMN_1657701	-2.04e-12	down	TMEM137
ILMN_1792455	-2.11e-13	down	TMEM158
ILMN_2210386	-7.08e-16	down	TMEM17
ILMN_1710078	-1.21e-11	down	TMEM181
ILMN_1784661	-8.56e-15	down	TMEM2
ILMN_1735680	-2.4e-11	down	TMEM30A
ILMN_1678004	-8.24e-13	down	TMEM41B
ILMN_1811426	-6.29e-15	down	TMTC1
ILMN_2363392	-4.15e-10	down	TNFSF14
ILMN_2106380	-4.87e-11	down	TNFSF15
ILMN_1714622	-1.17e-09	down	TNRC6A
ILMN_1726786	-3.44e-14	down	TNRC6B
ILMN_1679796	-1.12e-12	down	TOMM20
ILMN_1777663	-2.34e-15	down	TOP2B
ILMN_1684929	-3.57e-11	down	TOPBP1
ILMN_1730999	-2.2e-12	down	TPR
ILMN_1714700	-7.23e-11	down	TRIB2
ILMN_2350122	-5.27e-13	down	TRIM13
ILMN_1682316	-3.3e-14	down	TRIM33
ILMN_2272074	-5.48e-12	down	TROVE2
ILMN_1713668	-5.58e-12	down	TSNAX
ILMN_1728605	-2.91e-14	down	TTC3
ILMN_1795911	-8.54e-12	down	TTC37
ILMN_1791726	-5.84e-14	down	TUBB3
ILMN_1720965	-3.81e-11	down	TULP4
ILMN_2324421	-7.61e-14	down	TXNRD1
ILMN_2320850	-1.68e-10	down	UBE2D3
ILMN_1793651	-3.17e-10	down	UBE2N
ILMN_2204726	-7.79e-12	down	UBR5
ILMN_1736939	-4.04e-16	down	UGCG
ILMN_1729563	-2.41e-10	down	UGDH
ILMN_1692121	-1.11e-12	down	USO1
ILMN_2402947	-2.51e-11	down	USP14
ILMN_1684594	-6.54e-11	down	USP24
ILMN_1739454	-4.12e-14	down	USP34
ILMN_1738572	-7.01e-12	down	USP48
ILMN_1680279	-2.53e-17	down	USP49
ILMN_1656165	-1.5e-19	down	USP9X
ILMN_1714527	-1.84e-11	down	VAMP3
ILMN_1682180	-4.21e-09	down	VCPIP1
ILMN_2414826	-2.32e-10	down	VPS13A
ILMN_2383107	-2.75e-10	down	VPS41
ILMN_1682996	-4.1e-10	down	VWA5A
ILMN_1676448	-1.96e-14	down	WDFY1
ILMN_1719343	-5.39e-11	down	WDR26
ILMN_1727184	-2.17e-11	down	WDR36
ILMN_2270845	-9.21e-11	down	WDR74
ILMN_1778561	-9.64e-11	down	WEE1
ILMN_1876924	-3.62e-12	down	WNK1
ILMN_1804328	-1.42e-14	down	WWP1
ILMN_2054928	-3.33e-11	down	XPNPEP3
ILMN_1725121	-2.57e-12	down	XPO1
ILMN_2088612	-9.66e-09	down	XPO4
ILMN_2204909	-2.31e-15	down	XRCC2
ILMN_1809086	-3.88e-12	down	XRN1
ILMN_1691466	-1.9e-10	down	YES1
ILMN_1734316	-2.89e-10	down	YME1L1
ILMN_1678919	-1.43e-13	down	YOD1
ILMN_1657470	-1.33e-09	down	YTHDF3
ILMN_1698803	-1.28e-09	down	ZAK
ILMN_1673138	-1.05e-12	down	ZBTB33
ILMN_1667068	-8.99e-15	down	ZC3HAV1
ILMN_1795228	-2.1e-11	down	ZFAND5
ILMN_2043265	-1.2e-09	down	ZFP106
ILMN_2150258	-1.77e-11	down	ZFP36L2
ILMN_2361104	-1.07e-11	down	ZMAT3
ILMN_1771627	-9.18e-11	down	ZMIZ1
ILMN_1688404	-1e-10	down	ZMYM4
ILMN_1692145	-4.05e-16	down	ZNF14
ILMN_2054442	-5.84e-09	down	ZNF146
ILMN_1815578	-1.48e-09	down	ZNF223
ILMN_2103397	-4.89e-10	down	ZNF234
ILMN_1665205	-2.19e-11	down	ZNF260
ILMN_1683127	-5.36e-13	down	ZNF281
ILMN_1742935	-1.04e-11	down	ZNF33B
ILMN_2115949	-3.13e-15	down	ZNF394
ILMN_2158164	-5.99e-13	down	ZNF430
ILMN_1686679	-9.22e-11	down	ZNF462
ILMN_2279834	-5.59e-15	down	ZNF483
ILMN_1805668	-1.32e-14	down	ZNF486
ILMN_2227495	-2.25e-15	down	ZNF549
ILMN_2212823	-8.16e-13	down	ZNF577
ILMN_1737211	-6.37e-11	down	ZNF585A
ILMN_2155322	-1.94e-13	down	ZNF652
ILMN_2313889	-5.13e-15	down	ZNF682
ILMN_2176882	-1.28e-15	down	ZNF69
ILMN_1713706	-2.55e-13	down	ZNF786
ILMN_1656676	-1.46e-11	down	ZYG11B
ILMN_2227533	2.01722	up	ABHD14B
ILMN_1795104	2.05149	up	ACADS
ILMN_1739594	2.0049	up	ACOT11
ILMN_1764321	2.36139	up	ACOT4
ILMN_1671703	3.43493	up	ACTA2
ILMN_1663132	3.65758	up	ADCK2
ILMN_1761309	2.03854	up	ADCK5
ILMN_1702933	3.62387	up	ADM2
ILMN_1811480	2.38804	up	ADPRHL2
ILMN_2389013	2.06861	up	ADRM1
ILMN_2290776	2.35159	up	AGBL5
ILMN_2103841	2.03152	up	AIP
ILMN_1770673	2.35482	up	AKNA
ILMN_1677043	2.07658	up	AKR7A2
ILMN_2145396	2.00714	up	AKR7A3
ILMN_1802167	2.52824	up	ALDH1L1
ILMN_1793859	2.13156	up	ALDH2
ILMN_2134062	3.02121	up	ALKBH3
ILMN_1659553	2.0719	up	ANAPC1
ILMN_1770378	2.18268	up	ANAPC10
ILMN_2343563	2.29035	up	ANAPC11
ILMN_1766309	2.21012	up	ANKRD54
ILMN_1764945	2.14483	up	AP3D1
ILMN_1686610	2.51491	up	APBA3
ILMN_1721977	2.36184	up	ARD1A
ILMN_1676361	2.19035	up	ARHGAP22
ILMN_1808999	2.44462	up	ARHGEF19
ILMN_1703477	2.82901	up	ARHGEF2
ILMN_1708093	2.57522	up	ARHGEF5
ILMN_2214473	3.36288	up	ARHGEF5L
ILMN_2393144	2.23087	up	ARL6IP4
ILMN_1716026	2.10605	up	ARMCX6
ILMN_1655561	2.02771	up	ARPC3
ILMN_1654385	2.06861	up	ASB13
ILMN_2173740	2.168	up	ASB8
ILMN_1679919	2.25273	up	ASCC2
ILMN_1723412	2.60973	up	ASCL2
ILMN_2398107	5.11423	up	ASNS
ILMN_1660749	2.28999	up	ASPSCR1
ILMN_1708778	5.2484	up	ASS1
ILMN_2374865	4.82802	up	ATF3
ILMN_2358457	2.03282	up	ATF4
ILMN_1721391	2.10753	up	ATP6V0B
ILMN_1810235	2.46811	up	ATP6V1E2
ILMN_1651378	2.00865	up	AUP1
ILMN_1766185	2.50463	up	AXIN1
ILMN_1746206	2.64517	up	AZI1
ILMN_1738652	2.07423	up	BAD
ILMN_1705922	2.9069	up	BAIAP2
ILMN_1703593	2.00109	up	BAIAP2L1
ILMN_1663631	2.1234	up	BANP
ILMN_2325506	2.71617	up	BCAS4
ILMN_1796113	2.72435	up	BCDIN3D
ILMN_2181445	2.76243	up	BCL2L13
ILMN_2181892	5.26439	up	BEX2
ILMN_1770505	2.36035	up	BIK
ILMN_2309245	2.76412	up	BIN1
ILMN_1797793	2.50493	up	BLVRB
ILMN_2318733	2.81831	up	BNIP1
ILMN_2365549	2.13308	up	BRPF1
ILMN_1744725	2.63707	up	BTBD6
ILMN_1770085	2.66511	up	BTG2
ILMN_1680110	2.93393	up	C10orf116
ILMN_1662470	5.17133	up	C10orf35
ILMN_2128967	2.48546	up	C11orf1
ILMN_1677080	2.45395	up	C11orf60
ILMN_2168520	2.7209	up	C11orf70
ILMN_1798270	2.5182	up	C11orf75
ILMN_1790637	2.5418	up	C11orf80
ILMN_1777765	2.07643	up	C12orf10
ILMN_1713189	2.01961	up	C12orf41
ILMN_1772527	3.22723	up	C12orf44
ILMN_1798957	2.49472	up	C12orf47
ILMN_1734440	2.41641	up	C14orf133
ILMN_1756877	2.23677	up	C14orf179
ILMN_1805410	2.71	up	C15orf48
ILMN_1787324	2.47171	up	C16orf48
ILMN_1777129	2.59096	up	C16orf56
ILMN_1685289	2.39105	up	C16orf58
ILMN_1656452	3.54596	up	C16orf59
ILMN_1658290	2.82939	up	C16orf68
ILMN_1693630	2.29753	up	C16orf7
ILMN_1806149	2.0467	up	C16orf74
ILMN_2179726	2.44545	up	C16orf93
ILMN_2341690	2.04902	up	C17orf81
ILMN_1805131	2.48292	up	C17orf90
ILMN_1796074	3.24783	up	C18orf56
ILMN_1717793	2.02462	up	C19orf33
ILMN_2383484	2.88142	up	C19orf48
ILMN_1787280	2.52646	up	C1orf135
ILMN_1676322	2.31619	up	C1orf172
ILMN_1667966	6.06356	up	C1orf24
ILMN_1790202	3.42956	up	C1orf35
ILMN_1729509	2.65472	up	C1orf43
ILMN_1793543	2.15831	up	C1orf51
ILMN_1661595	2.00753	up	C1orf53
ILMN_1706413	2.72688	up	C1orf66
ILMN_1786470	2.09851	up	C1orf74
ILMN_1683990	2.30008	up	C1orf89
ILMN_1808769	2.60128	up	C1orf97
ILMN_1793002	2.14121	up	C20orf196
ILMN_1785644	2.03393	up	C20orf29
ILMN_1789405	2.54015	up	C22orf25
ILMN_1706859	2.54771	up	C22orf32
ILMN_2325112	2.00658	up	C22orf40
ILMN_2386016	2.08128	up	C2orf28
ILMN_2229940	2.93269	up	C2orf7
ILMN_2224486	2.18882	up	C3orf14
ILMN_1750144	2.51776	up	C3orf19
ILMN_1690454	2.06342	up	C3orf54
ILMN_1724990	2.00023	up	C3orf75
ILMN_1761566	2.21663	up	C5orf32
ILMN_1790461	2.21111	up	C6orf125
ILMN_1653794	3.55748	up	C6orf160
ILMN_2285708	5.23426	up	C6orf48
ILMN_1745119	2.10879	up	C7orf11
ILMN_1741475	2.09293	up	C7orf47
ILMN_1718336	2.95481	up	C7orf50
ILMN_1717219	2.06733	up	C7orf70
ILMN_2098325	3.51191	up	C8orf33
ILMN_1677385	2.82644	up	C8orf40
ILMN_1791306	2.35516	up	C9orf103
ILMN_1750969	2.46936	up	C9orf10OS
ILMN_1761138	2.84669	up	C9orf142
ILMN_1814106	2.36213	up	C9orf169
ILMN_2391345	2.47303	up	C9orf23
ILMN_1760628	4.26298	up	C9orf86
ILMN_1714148	2.20994	up	C9orf90
ILMN_1803652	2.21082	up	C9orf91
ILMN_2376194	2.51972	up	CAMK2B
ILMN_1809477	2.59542	up	CARHSP1
ILMN_1696066	2.03213	up	CARS
ILMN_1804735	2.31982	up	CBS
ILMN_1724145	2.60509	up	CBX4
ILMN_1657361	2.02568	up	CBX7
ILMN_1730879	2.07637	up	CBY1
ILMN_1684789	2.17364	up	CCDC101
ILMN_1758633	2.91064	up	CCDC130
ILMN_1718771	2.06908	up	CCDC24
ILMN_1657547	2.28407	up	CCDC34
ILMN_2302118	2.15468	up	CCDC50
ILMN_1799579	2.08742	up	CCDC51
ILMN_1715569	2.03429	up	CCDC53
ILMN_2232166	2.71436	up	CCDC90B
ILMN_1731107	2.26003	up	CCDC92
ILMN_2157099	2.47765	up	CCNA1
ILMN_2347349	2.90432	up	CCNB1IP1
ILMN_1764927	2.41752	up	CDC42EP1
ILMN_1670238	2.07797	up	CDC45L
ILMN_1753183	2.38748	up	CDCA4
ILMN_1704294	2.25116	up	CDH3
ILMN_1784602	2.33239	up	CDKN1A
ILMN_1668814	2.53475	up	CENPM
ILMN_2047511	3.56722	up	CENTA1
ILMN_1696675	2.12609	up	CES2
ILMN_1800837	2.00293	up	CFDP1
ILMN_1681008	3.0888	up	CGRRF1
ILMN_1739241	3.76837	up	CHAC1
ILMN_1674231	2.50147	up	CHAF1B
ILMN_1797530	2.14384	up	CHCHD5
ILMN_1679428	2.34042	up	CHIC2
ILMN_2331205	2.0918	up	CHKB
ILMN_1674661	2.49635	up	CIRBP
ILMN_1712389	3.45372	up	CKLF
ILMN_2143685	3.45858	up	CLDN7
ILMN_1796423	2.42338	up	CLIC3
ILMN_1725705	2.03827	up	CLPP
ILMN_1810334	2.52014	up	COMMD7
ILMN_1736752	2.71778	up	COMTD1
ILMN_1770936	2.00576	up	COQ5
ILMN_1783985	2.50686	up	COQ6
ILMN_1666280	2.21413	up	COX11
ILMN_1652207	2.20383	up	COX4I1
ILMN_1798189	2.0459	up	COX7C
ILMN_2400759	2.26566	up	CPVL
ILMN_1690170	2.33047	up	CRABP2
ILMN_1723092	4.41207	up	CRB3
ILMN_1714397	2.60974	up	CRYL1
ILMN_1723843	2.67801	up	CSNK2A2
ILMN_1811921	2.11709	up	CSRP1
ILMN_1697733	2.25143	up	CST6
ILMN_2305112	3.60189	up	CTH
ILMN_1688103	2.79993	up	CTNNBIP1
ILMN_2390853	3.20955	up	CTSH
ILMN_1696254	2.08262	up	CYB5D2
ILMN_1744604	3.35159	up	CYBA
ILMN_1730612	2.09327	up	DBNDD2
ILMN_2049303	2.81215	up	DCI
ILMN_1763129	2.17486	up	DCTPP1
ILMN_1676984	6.32448	up	DDIT3
ILMN_1797828	2.06532	up	DDRGK1
ILMN_1767509	2.34663	up	DEF8
ILMN_1686573	2.83726	up	DEFB1
ILMN_1727315	2.20599	up	DENND1A
ILMN_1707088	2.3407	up	DENND2D
ILMN_2186108	2.75362	up	DGCR6
ILMN_1793017	2.24458	up	DGKQ
ILMN_1689200	4.70167	up	DHDH
ILMN_1752478	2.4226	up	DHRS3
ILMN_1678422	2.58615	up	DHX58
ILMN_1665335	2.37983	up	DIABLO
ILMN_1676728	2.61557	up	DLK2
ILMN_1773885	2.45984	up	DMAP1
ILMN_1778319	2.51661	up	DMKN
ILMN_2390974	2.07263	up	DNAJB2
ILMN_1703573	2.03124	up	DNAJC17
ILMN_1801845	2.52798	up	DNAL4
ILMN_1726990	2.55366	up	DOM3Z
ILMN_2400183	3.10704	up	DPH5
ILMN_1732049	2.34915	up	DPM2
ILMN_1783806	2.39045	up	DTNBP1
ILMN_1653342	2.00073	up	DUS1L
ILMN_1767892	2.10637	up	DUSP12
ILMN_1666546	2.04401	up	DUSP14
ILMN_1671809	2.76899	up	DUSP22
ILMN_1797522	2.12006	up	DUSP3
ILMN_1656501	2.77038	up	DUSP5
ILMN_1652163	2.2152	up	DVL2
ILMN_1678766	2.07448	up	DYNLT1
ILMN_1681269	2.05064	up	DYRK4
ILMN_1711909	2.08241	up	EDEM2
ILMN_1726169	2.56649	up	EDF1
ILMN_1662741	2.07234	up	EDG4
ILMN_2262288	2.01385	up	EEF1G
ILMN_1762899	2.9881	up	EGR1
ILMN_1803846	2.99399	up	EIF1
ILMN_1767324	3.98261	up	EIF4EBP1
ILMN_1769201	2.06631	up	ELF3
ILMN_1752665	2.03137	up	ELMO3
ILMN_2323048	2.02846	up	ERP29
ILMN_1747281	3.16784	up	EVI5L
ILMN_2396648	2.05227	up	EXOSC1
ILMN_1790249	2.30898	up	F8A1
ILMN_2146657	2.631	up	FAHD2B
ILMN_1686254	2.08926	up	FAM127B
ILMN_1810725	5.4432	up	FAM129A
ILMN_2140799	3.15014	up	FAM24B
ILMN_1716730	2.33414	up	FAM44B
ILMN_1658452	2.61992	up	FAM53A
ILMN_1770623	2.05957	up	FAM58A
ILMN_1771870	2.06361	up	FAM98C
ILMN_2043452	2.46494	up	FANCE
ILMN_1758728	2.45547	up	FANCG
ILMN_1793732	2.3359	up	FARS2
ILMN_1663379	2.06153	up	FBXL15
ILMN_2368535	2.12096	up	FBXO17
ILMN_1803211	3.97349	up	FBXO2
ILMN_1786469	2.06932	up	FBXO22
ILMN_1771139	2.37408	up	FBXO31
ILMN_1656691	2.58323	up	FBXO4
ILMN_1701455	2.44082	up	FBXO6
ILMN_1671427	2.90048	up	FBXW4
ILMN_1701375	2.2423	up	FBXW5
ILMN_1744628	2.08992	up	FDX1L
ILMN_1779071	3.01681	up	FEZ1
ILMN_1772686	2.06816	up	FGD3
ILMN_1668411	2.05062	up	FHL2
ILMN_1768743	2.04044	up	FIP1L1
ILMN_1670008	2.0052	up	FLCN
ILMN_2173294	3.75059	up	FLJ10916
ILMN_1737604	2.06402	up	FLJ10986
ILMN_1754114	2.78284	up	FLJ20021
ILMN_1814622	2.45653	up	FLJ20125
ILMN_2150802	3.54737	up	FLJ22795
ILMN_1795300	2.03004	up	FLJ41603
ILMN_1773553	2.75537	up	FLJ46906
ILMN_1661439	2.45633	up	FLOT1
ILMN_1813490	2.00701	up	FSD1
ILMN_1694075	3.18616	up	GADD45A
ILMN_1803194	2.26383	up	GALK1
ILMN_1657475	2.24623	up	GALT
ILMN_1794595	2.10374	up	GAMT
ILMN_2188862	24.1818	up	GDF15
ILMN_1774901	2.74661	up	GDPD3
ILMN_1709674	2.20718	up	GFPT2
ILMN_1809590	2.07439	up	GINS2
ILMN_2368575	2.46236	up	GIYD1
ILMN_1664993	2.25803	up	GIYD2
ILMN_1703565	2.71234	up	GLTSCR2
ILMN_1683204	2.14591	up	GMEB2
ILMN_1773963	2.20852	up	GNA15
ILMN_1738989	4.45004	up	GOLSYN
ILMN_2352097	2.37876	up	GPR56
ILMN_1795876	2.00197	up	GPS1
ILMN_1815158	2.78869	up	GPS2
ILMN_1684158	3.47387	up	GPT2
ILMN_2142353	2.02904	up	GRTP1
ILMN_1665428	2.01827	up	GSDMD
ILMN_1683462	2.58724	up	GSS
ILMN_1725241	2.30093	up	GSTK1
ILMN_1740234	4.08435	up	GSTO2
ILMN_2381296	2.34294	up	GSTZ1
ILMN_1748616	2.11962	up	GTF2F1
ILMN_1680501	2.12264	up	GTF2IRD2B
ILMN_1694475	2.06175	up	GTPBP2
ILMN_2148527	4.49257	up	H19
ILMN_1757467	3.9399	up	H1F0
ILMN_1705570	2.15373	up	H2AFY2
ILMN_1771003	2.70715	up	HAUS4
ILMN_1768020	2.03378	up	HAUS8
ILMN_2398903	2.19989	up	HAX1
ILMN_2121408	2.90789	up	HBEGF
ILMN_1706273	2.02623	up	HCCA2
ILMN_1803945	3.20164	up	HCP5
ILMN_1781638	3.05324	up	HDDC3
ILMN_2374164	2.11697	up	HERPUD1
ILMN_1694268	2.52571	up	HES6
ILMN_1701006	2.03728	up	HEXIM2
ILMN_1697820	2.39344	up	HINT2
ILMN_1678037	3.49703	up	HIRIP3
ILMN_1671054	2.25111	up	HLA-A
ILMN_1778401	2.11968	up	HLA-B
ILMN_1762861	2.88426	up	HLA-F
ILMN_1666078	2.1983	up	HLA-H
ILMN_2122420	2.74153	up	HMGCL
ILMN_1682147	2.1159	up	HOOK2
ILMN_1702125	2.80101	up	HOXB7
ILMN_1890614	2.50639	up
ILMN_1898124	2.84045	up
ILMN_1901198	3.54714	up
ILMN_1846306	2.28749	up
ILMN_1838767	2.2528	up
ILMN_1859908	2.03202	up
ILMN_1901934	2.4226	up
ILMN_1881909	4.89632	up
ILMN_1773623	2.138	up	HSD17B1
ILMN_1715324	2.8782	up	HSD17B8
ILMN_1733956	2.01572	up	IARS
ILMN_1723021	2.07167	up	ICMT
ILMN_1751753	2.54906	up	IDH2
ILMN_2348268	2.02633	up	IFFO1
ILMN_2058782	7.09384	up	IFI27
ILMN_1740319	2.34209	up	IFI27L2
ILMN_1745374	2.51013	up	IFI35
ILMN_1687384	2.19175	up	IFI6
ILMN_1667561	2.3667	up	IFRD1
ILMN_2062468	2.75806	up	IGFBP7
ILMN_1765668	4.11086	up	IL20RB
ILMN_2156982	2.18654	up	IMP4
ILMN_1725169	2.08462	up	INTS12
ILMN_1774589	2.59058	up	IQCC
ILMN_2349061	3.53893	up	IRF7
ILMN_1745471	3.40663	up	IRF9
ILMN_2054019	3.56034	up	ISG15
ILMN_1814282	3.59222	up	ISG20L1
ILMN_1701244	2.16541	up	ITFG2
ILMN_1683927	2.07239	up	ITGAE
ILMN_1668535	2.02144	up	JOSD1
ILMN_1806023	2.9089	up	JUN
ILMN_1673769	2.85419	up	KCNG1
ILMN_1786843	2.13936	up	KCTD13
ILMN_2163070	2.11708	up	KHDC1
ILMN_1762990	2.13967	up	KIAA0141
ILMN_1803217	2.42102	up	KIAA0514
ILMN_1668619	2.64473	up	KIAA1467
ILMN_2222008	2.12399	up	KIFC1
ILMN_1702738	2.36102	up	KLC3
ILMN_1751656	3.79774	up	KLF11
ILMN_1735930	4.01647	up	KLF2
ILMN_2405470	3.09046	up	KLHDC9
ILMN_2091375	2.01381	up	KRCC1
ILMN_1716093	2.48644	up	KRT10
ILMN_1791545	2.03784	up	KRT23
ILMN_1801442	3.6219	up	KRT81
ILMN_1658802	2.0102	up	KRTCAP2
ILMN_1782389	2.46854	up	LAD1
ILMN_2170814	4.41106	up	LAMP3
ILMN_1752810	5.47109	up	LARP6
ILMN_2336186	2.09537	up	LCMT1
ILMN_1692223	4.44437	up	LCN2
ILMN_1680860	2.2327	up	LEMD2
ILMN_1782743	2.75475	up	LETMD1
ILMN_1661708	2.17718	up	LGALS7
ILMN_1712487	2.26308	up	LGTN
ILMN_1706779	2.03171	up	LIG1
ILMN_1663444	3.60139	up	LIN7B
ILMN_1754969	2.3431	up	LMCD1
ILMN_1703487	2.22976	up	LMO4
ILMN_1668194	2.03121	up	LMTK3
ILMN_1667330	2.21358	up	LOC113386
ILMN_1764323	2.172	up	LOC124512
ILMN_1744347	2.33579	up	LOC127295
ILMN_1668228	2.36137	up	LOC136143
ILMN_1655311	2.19079	up	LOC145853
ILMN_1693685	2.15133	up	LOC205251
ILMN_1703316	2.44023	up	LOC255783
ILMN_1675460	2.14707	up	LOC283412
ILMN_1739325	2.07767	up	LOC284023
ILMN_1729269	2.58844	up	LOC285074
ILMN_1654445	2.33013	up	LOC347292
ILMN_1748827	3.33493	up	LOC388564
ILMN_1679700	2.44628	up	LOC389672
ILMN_1725528	2.17132	up	LOC400657
ILMN_1699451	2.30623	up	LOC401218
ILMN_1798472	2.11103	up	LOC550112
ILMN_1661306	2.00805	up	LOC643433
ILMN_1772888	2.31595	up	LOC645688
ILMN_1679042	2.18271	up	LOC645937
ILMN_1708047	2.70358	up	LOC648581
ILMN_1653934	2.58742	up	LOC650517
ILMN_1717690	2.30602	up	LOC650826
ILMN_1716014	2.10715	up	LOC653232
ILMN_1693836	3.38304	up	LOC653344
ILMN_1692072	2.21536	up	LOC728006
ILMN_1665601	2.09422	up	LOC728944
ILMN_1749612	2.09261	up	LOC729101
ILMN_1704014	3.21935	up	LOC730256
ILMN_1796923	2.21801	up	LOC81691
ILMN_1766125	2.49888	up	LONP1
ILMN_1742789	2.17635	up	LPXN
ILMN_2406552	2.11503	up	LRDD
ILMN_1794968	2.02493	up	LRRC28
ILMN_2275803	2.69825	up	LRRC45
ILMN_2185339	2.05407	up	LRTOMT
ILMN_2216582	2.58092	up	LYL1
ILMN_1740927	2.03502	up	LYRM4
ILMN_1740960	3.75143	up	MACROD1
ILMN_2358069	2.3323	up	MAD1L1
ILMN_1669550	2.38285	up	MAD2L2
ILMN_1763884	2.44639	up	Magmas
ILMN_1776188	2.03507	up	MAP1LC3A
ILMN_1749327	2.04812	up	MAPK13
ILMN_1699082	2.08933	up	MAPKAPK5
ILMN_1799819	3.14659	up	MARS
ILMN_1711124	2.17088	up	MARVELD2
ILMN_1662263	2.1745	up	MDP1
ILMN_1707631	2.11527	up	MED10
ILMN_1754553	2.9118	up	MED19
ILMN_1697218	2.20456	up	MED22
ILMN_1759350	2.66882	up	MED27
ILMN_1671603	2.37238	up	MED30
ILMN_1806603	2.31658	up	MESP1
ILMN_1796106	2.15966	up	MGAT4B
ILMN_1761068	2.01128	up	MGC52000
ILMN_2152502	2.2474	up	MGC72080
ILMN_1795639	2.43716	up	MGMT
ILMN_2385178	2.87496	up	MIB2
ILMN_1743806	2.84448	up	MIF4GD
ILMN_1783843	2.13199	up	MIIP
ILMN_1752952	2.23646	up	MMP28
ILMN_2148796	2.00632	up	MND1
ILMN_2157240	2.26907	up	MNS1
ILMN_1673522	3.99878	up	MOCOS
ILMN_1719763	2.13244	up	MORG1
ILMN_1788878	2.31584	up	MORN4
ILMN_1776515	2.15619	up	MPPE1
ILMN_1763264	2.11628	up	MRPL2
ILMN_1719656	2.06738	up	MRPL38
ILMN_1722838	2.41799	up	MRPL46
ILMN_2348090	2.64258	up	MRPL55
ILMN_1722905	2.31614	up	MRPS11
ILMN_1730391	3.59142	up	MRPS18A
ILMN_1723874	3.25628	up	MRPS6
ILMN_2353161	2.81626	up	MSLN
ILMN_1657977	2.60208	up	MSRB2
ILMN_1718766	2.14132	up	MT1F
ILMN_1772521	2.74148	up	MTHFD1L
ILMN_1674706	3.34843	up	MTHFD2
ILMN_1780937	2.87317	up	MUS81
ILMN_2336970	2.0561	up	MUTYH
ILMN_1662358	3.52956	up	MX1
ILMN_1711904	2.08141	up	MXD3
ILMN_1813833	2.13032	up	NARFL
ILMN_1776088	2.04621	up	NAT9
ILMN_1736005	2.06662	up	NCAPH2
ILMN_1713397	2.12242	up	NCCRP1
ILMN_1756573	2.17159	up	NDUFA4L2
ILMN_1682857	2.73134	up	NDUFAF2
ILMN_1794132	2.16101	up	NDUFS8
ILMN_1777113	2.27844	up	NEURL2
ILMN_1739450	2.07539	up	NFE2L1
ILMN_1690473	2.15207	up	NFKBIB
ILMN_1716608	2.49093	up	NGF
ILMN_1653404	2.64245	up	NKIRAS2
ILMN_1723768	2.13003	up	NLRX1
ILMN_2229032	2.01168	up	NME6
ILMN_1709814	2.77114	up	NMRAL1
ILMN_1759436	2.03672	up	NOSIP
ILMN_1799589	2.30498	up	NOXA1
ILMN_2135798	2.83391	up	NR2C2AP
ILMN_1697962	2.11593	up	NSMCE1
ILMN_2408400	2.97759	up	NSUN5
ILMN_1809364	2.08449	up	NTF3
ILMN_1669788	2.43431	up	NUDT14
ILMN_1787885	2.35443	up	NUDT18
ILMN_1756550	2.27352	up	NUP62CL
ILMN_2404688	3.53419	up	NUPR1
ILMN_1760280	2.28365	up	NXT1
ILMN_1674063	2.26255	up	OAS2
ILMN_1745397	2.31738	up	OAS3
ILMN_1674811	2.52506	up	OASL
ILMN_1704672	2.18274	up	OBFC2B
ILMN_1728224	2.03772	up	OGFR
ILMN_1724148	2.30618	up	ORAI1
ILMN_1724832	3.10773	up	OVOL2
ILMN_1813846	2.34822	up	P2RX4
ILMN_2372136	2.31972	up	P4HTM
ILMN_1810560	2.83024	up	P8
ILMN_1719864	2.11969	up	PACS2
ILMN_1767365	2.04513	up	PAK1
ILMN_2323848	3.03822	up	PARD6A
ILMN_2397954	3.2518	up	PARP3
ILMN_1813456	2.42377	up	PCBD1
ILMN_1802699	2.43044	up	PCK2
ILMN_1797684	2.16425	up	PDCD2
ILMN_1771376	2.05214	up	PEA15
ILMN_2176931	2.21473	up	PELI3
ILMN_1745806	2.94848	up	PEMT
ILMN_1678546	2.58265	up	PEX11B
ILMN_1745655	2.11474	up	PEX16
ILMN_1797005	3.4784	up	PGLS
ILMN_1746968	2.42676	up	PHF1
ILMN_1704537	2.77386	up	PHGDH
ILMN_1687978	2.13047	up	PHLDA1
ILMN_1659106	2.44534	up	PHLDA3
ILMN_1773073	2.00584	up	PHYH
ILMN_1777644	2.06917	up	PIB5PA
ILMN_1764871	2.1845	up	PIGP
ILMN_1701413	2.04032	up	PIGQ
ILMN_1762993	2.42694	up	PIGV
ILMN_2401436	2.7097	up	PKMYT1
ILMN_2367707	2.49506	up	PKN1
ILMN_1790859	2.3434	up	PLAC9
ILMN_1769394	2.10888	up	PLCD1
ILMN_1708041	2.55238	up	PLEKHF1
ILMN_1780671	2.05721	up	PLEKHG3
ILMN_1736242	2.60619	up	PLEKHG4
ILMN_1683980	2.36335	up	PLEKHM2
ILMN_1694111	2.07211	up	PNKP
ILMN_1684289	2.01802	up	PNPO
ILMN_1767894	2.00624	up	POLB
ILMN_1803772	2.03583	up	POLD4
ILMN_1785198	2.02819	up	POLE3
ILMN_1742427	2.16164	up	POLR1D
ILMN_1795678	3.42652	up	POLR3C
ILMN_2396996	2.97163	up	PPCS
ILMN_1720430	2.20398	up	PPDPF
ILMN_2326737	2.2335	up	PPIE
ILMN_2059535	2.05855	up	PPM1F
ILMN_1657810	2.01167	up	PPM1M
ILMN_1673798	2.60056	up	PPOX
ILMN_1659936	5.58323	up	PPP1R15A
ILMN_1727098	4.11661	up	PPP1R16B
ILMN_1784822	2.20133	up	PPP1R3F
ILMN_1689720	2.29595	up	PPP2R3B
ILMN_2325234	3.41999	up	PQBP1
ILMN_1698753	2.49049	up	PRDM13
ILMN_1694502	2.39077	up	PRIM1
ILMN_1793522	2.3638	up	PRKAB1
ILMN_2386982	2.31428	up	PRKCZ
ILMN_1804490	2.10135	up	PRKRIP1
ILMN_1659744	2.44533	up	PRMT1
ILMN_2393544	2.25493	up	PRMT2
ILMN_1671365	2.25059	up	PRODH
ILMN_1692664	2.07793	up	PRR5
ILMN_2064150	3.10328	up	PRRG2
ILMN_1692020	2.65321	up	PRSS16
ILMN_1796461	3.26036	up	PRSS8
ILMN_1692938	5.86267	up	PSAT1
ILMN_1802627	2.59414	up	PSMG3
ILMN_1776105	2.53084	up	PSPH
ILMN_1713829	2.07018	up	PTGES
ILMN_1764609	2.82789	up	PWWP2B
ILMN_1799015	3.32829	up	PXMP2
ILMN_1698766	2.01612	up	PYCARD
ILMN_1796013	4.95107	up	PYCR1
ILMN_1808568	2.05544	up	PYCR2
ILMN_2052373	3.80349	up	RAB17
ILMN_1677843	2.21522	up	RAB24
ILMN_1791826	3.00931	up	RAB25
ILMN_1753002	2.06381	up	RAB2B
ILMN_2115434	2.94235	up	RAB32
ILMN_2134974	2.45421	up	RAB38
ILMN_1741632	4.05517	up	RAB3IL1
ILMN_1741957	2.23629	up	RABEPK
ILMN_2299221	2.01336	up	RABGGTA
ILMN_1746492	2.15529	up	RABL4
ILMN_1751571	2.62632	up	RAD23A
ILMN_1670353	2.74044	up	RAD51AP1
ILMN_2370907	2.75472	up	RAD51L3
ILMN_1776522	2.32627	up	RAG1AP1
ILMN_2403994	2.04507	up	RALY
ILMN_1776519	2.34891	up	RAP1GAP
ILMN_1701613	2.53621	up	RARRES3
ILMN_1683239	2.34888	up	RASSF1
ILMN_2406313	2.85532	up	RBCK1
ILMN_1765082	2.30544	up	RBM10
ILMN_1656837	4.13849	up	RBP1
ILMN_1791366	2.09725	up	RCOR2
ILMN_2309534	2.9446	up	RDM1
ILMN_1652540	3.1744	up	RELL2
ILMN_1760933	2.23283	up	RER1
ILMN_1732336	2.06121	up	RFC2
ILMN_1802603	3.50572	up	RFNG
ILMN_2089167	3.41208	up	RHOD
ILMN_1666399	2.16386	up	RING1
ILMN_1737847	3.01709	up	RMND5B
ILMN_1810901	2.98135	up	RNASEH2A
ILMN_2356031	2.36643	up	RNF121
ILMN_1700660	2.5854	up	RNF135
ILMN_1808095	2.11172	up	RNF41
ILMN_1660880	2.05353	up	RNH1
ILMN_1722738	2.20297	up	ROGDI
ILMN_1687922	5.47678	up	RP9
ILMN_1653469	2.29003	up	RPL12
ILMN_1685088	2.34726	up	RPL36
ILMN_1712413	2.96594	up	RPL39L
ILMN_1729033	2.30906	up	RPL9
ILMN_1689725	2.62511	up	RPLP1
ILMN_2186597	2.57708	up	RPP21
ILMN_1772459	2.13753	up	RPS23
ILMN_2298818	2.77368	up	RPS29
ILMN_1795383	2.42145	up	RPUSD3
ILMN_2066667	2.13008	up	RRP8
ILMN_2175465	3.59524	up	RSL24D1
ILMN_1750974	2.23857	up	S100A9
ILMN_1801216	18.1888	up	S100P
ILMN_1786972	3.01244	up	SARS
ILMN_2375651	2.05552	up	SCNM1
ILMN_2400874	2.16896	up	SCYL1
ILMN_1663042	2.6286	up	SDC4
ILMN_2070355	2.08105	up	SDHAF1
ILMN_1798817	2.25356	up	SDR42E1
ILMN_1750674	5.36341	up	SDSL
ILMN_1687533	2.12238	up	SEMA4D
ILMN_1751598	2.6	up	SESN2
ILMN_1751075	2.10778	up	SETD4
ILMN_1811560	2.14453	up	SF4
ILMN_2175075	2.17273	up	SFRS4
ILMN_1679614	2.08612	up	SGSM3
ILMN_2158336	2.49424	up	SH3GLB2
ILMN_1661264	3.26975	up	SHMT2
ILMN_1678729	2.03108	up	SIL1
ILMN_1683059	3.08078	up	SIRT5
ILMN_1656904	2.74579	up	SLC1A4
ILMN_1707720	3.15091	up	SLC1A5
ILMN_1730639	2.01692	up	SLC22A15
ILMN_1666553	2.28805	up	SLC25A19
ILMN_1741392	2.11426	up	SLC25A20
ILMN_1791728	2.15925	up	SLC25A25
ILMN_2222880	2.05026	up	SLC25A42
ILMN_1668312	2.48272	up	SLC2A9
ILMN_1754235	2.32954	up	SLC35C2
ILMN_1679041	2.80503	up	SLC3A2
ILMN_1739885	2.08702	up	SLC41A3
ILMN_1714445	4.08401	up	SLC6A9
ILMN_1683859	2.2972	up	SLC7A1
ILMN_1810275	2.83789	up	SLC7A7
ILMN_1654671	3.0687	up	SLMO1
ILMN_2114720	3.6981	up	SLPI
ILMN_1804415	2.30349	up	SMAGP
ILMN_1758823	2.13465	up	SMARCB1
ILMN_2126239	2.14691	up	SMG5
ILMN_2367258	2.70261	up	SMOX
ILMN_1804642	2.39176	up	SMUG1
ILMN_2086238	2.0447	up	SMYD4
ILMN_1791884	3.30296	up	SNHG11
ILMN_2200659	3.33181	up	SNHG5
ILMN_1892403	5.07346	up	SNORD13
ILMN_1753241	2.38578	up	SNTA1
ILMN_1683950	2.50426	up	SNX11
ILMN_2378670	2.01321	up	SNX15
ILMN_1731418	2.01326	up	SP110
ILMN_1687247	2.30583	up	SPATA20
ILMN_1683678	2.04619	up	SPATS2L
ILMN_2149400	2.98146	up	SPC25
ILMN_1800739	2.94577	up	SPINT2
ILMN_1703284	2.02615	up	SPIRE2
ILMN_1787541	2.23151	up	SPSB2
ILMN_1729987	2.18414	up	SRC
ILMN_1715705	2.07598	up	SSNA1
ILMN_1699887	2.84909	up	ST14
ILMN_2204545	2.10621	up	ST3GAL4
ILMN_1658706	2.31188	up	ST6GALNAC2
ILMN_1669851	2.64861	up	STAG3L4
ILMN_1739253	2.47429	up	STAMBP
ILMN_1657631	2.25627	up	STAP2
ILMN_1717052	3.25172	up	STARD10
ILMN_1691884	5.31265	up	STC2
ILMN_1659782	2.46693	up	STK19
ILMN_1727809	2.02631	up	STK35
ILMN_1801130	2.25667	up	STOML1
ILMN_1753712	2.13821	up	STX10
ILMN_2210729	3.7038	up	STYXL1
ILMN_2262177	2.0102	up	SULT1A3
ILMN_1727589	2.1888	up	SULT2B1
ILMN_1663407	2.37691	up	SURF1
ILMN_1781628	2.37184	up	SURF2
ILMN_2059549	2.06946	up	SYK
ILMN_1679836	2.11598	up	SYT8
ILMN_1750785	3.5649	up	SYTL1
ILMN_1685112	2.10826	up	TACO1
ILMN_1792176	2.147	up	TADA3
ILMN_1778668	2.27908	up	TAGLN
ILMN_1793118	2.18747	up	TAX1BP1
ILMN_1707791	2.38211	up	TAZ
ILMN_1758457	2.51029	up	TBC1D16
ILMN_1665526	2.09718	up	TCEA2
ILMN_1726928	2.40813	up	TCEA3
ILMN_1814971	2.13335	up	TCF25
ILMN_1700001	2.09612	up	TCTA
ILMN_1745779	2.01135	up	TCTEX1D2
ILMN_1705301	2.10569	up	TEAD4
ILMN_1791067	2.2781	up	TESK1
ILMN_1781623	2.01785	up	TEX264
ILMN_1709451	2.27449	up	TFPT
ILMN_1652486	2.33604	up	THAP7
ILMN_1654609	5.15561	up	TIGA1
ILMN_1765332	2.23578	up	TIMM10
ILMN_1784031	2.70423	up	TIMM44
ILMN_1697420	3.73372	up	TINF2
ILMN_1692511	2.8752	up	TMEM106C
ILMN_2052871	2.73273	up	TMEM116
ILMN_1685709	3.14048	up	TMEM125
ILMN_1687266	2.26776	up	TMEM191B
ILMN_2073010	2.00463	up	TMEM203
ILMN_2395856	2.06208	up	TMEM218
ILMN_1737644	2.53774	up	TMEM219
ILMN_1760245	2.97493	up	TMEM42
ILMN_1745807	2.8944	up	TMEM62
ILMN_2090802	3.54095	up	TMEM79
ILMN_1758173	3.63581	up	TMEM99
ILMN_1689004	2.23423	up	TNFRSF12A
ILMN_1697409	2.01285	up	TNFRSF14
ILMN_2405628	2.20523	up	TOP1MT
ILMN_1666178	2.70774	up	TP53I13
ILMN_1714383	2.34311	up	TPD52L1
ILMN_1775703	2.36208	up	TRAPPC6A
ILMN_1787815	15.1575	up	TRIB3
ILMN_1738704	2.38293	up	TRIM26
ILMN_1736562	2.13018	up	TRIM39
ILMN_1694174	2.5405	up	TRIM68
ILMN_1735788	2.63652	up	TRIOBP
ILMN_1675577	2.03788	up	TRMT61A
ILMN_2376403	2.0383	up	TSC22D3
ILMN_1657509	2.18856	up	TSEN54
ILMN_2349658	2.00392	up	TSPO
ILMN_1802753	2.37937	up	TSSC4
ILMN_1691572	2.41707	up	TST
ILMN_1781374	2.44751	up	TUFT1
ILMN_1697448	2.78488	up	TXNIP
ILMN_1779177	3.10264	up	U2AF1L4
ILMN_1653712	2.20016	up	UAP1L1
ILMN_1807596	2.00962	up	UBAP1
ILMN_1651872	2.22228	up	UBIAD1
ILMN_1742147	2.49777	up	UBL4A
ILMN_1812769	2.12815	up	UBXN1
ILMN_2376416	2.68031	up	UBXN11
ILMN_1798256	3.64131	up	UPP1
ILMN_1756696	2.10147	up	USF2
ILMN_1725862	2.05178	up	USP3
ILMN_1719753	2.27357	up	VGLL1
ILMN_1790797	2.27451	up	VPS28
ILMN_1692865	2.19254	up	VPS37D
ILMN_1708946	2.21849	up	VPS4A
ILMN_1722774	2.18046	up	VPS72
ILMN_1727271	2.70455	up	WARS
ILMN_1805512	2.26844	up	WDR13
ILMN_1685928	2.39983	up	WDR34
ILMN_1658289	2.4227	up	WDR54
ILMN_1800341	3.60297	up	WDR66
ILMN_1711166	2.1158	up	WDR8
ILMN_2386291	2.00318	up	WTIP
ILMN_1809433	3.4299	up	XBP1
ILMN_1751743	2.75064	up	XRCC1
ILMN_1696266	2.93452	up	XRCC3
ILMN_1766010	2.43224	up	YARS
ILMN_1812580	2.01192	up	YDJC
ILMN_1712975	2.39078	up	YIF1A
ILMN_2061732	2.05985	up	YRDC
ILMN_1711048	2.6868	up	ZBTB17
ILMN_1801101	2.13152	up	ZBTB48
ILMN_1751963	2.2308	up	ZCWPW1
ILMN_2094313	2.08046	up	ZDHHC1
ILMN_1730907	2.40819	up	ZFAND1
ILMN_1694671	3.5666	up	ZFAND2A
ILMN_1653718	3.19237	up	ZFAND2B
ILMN_1693039	2.32283	up	ZFPL1
ILMN_1780698	2.50014	up	ZFYVE19
ILMN_1745421	2.08803	up	ZMAT5
ILMN_1778136	2.04008	up	ZMYND15
ILMN_2174081	2.10621	up	ZNF133
ILMN_1802888	3.31237	up	ZNF185
ILMN_1758337	2.17846	up	ZNF213
ILMN_1773247	2.73979	up	ZNF410
ILMN_1697773	2.45013	up	ZNF517
ILMN_1810147	3.50546	up	ZNF524
ILMN_1703441	2.53754	up	ZNF593
ILMN_2075818	2.09138	up	ZNF598
ILMN_2197519	2.08183	up	ZNF627
ILMN_1669094	2.01445	up	ZNF672
ILMN_1736577	2.32652	up	ZNF688
ILMN_1804263	2.02192	up	ZNF76
ILMN_1691702	2.34976	up	ZNF775
ILMN_2151075	2.29546	up	ZNF821
ILMN_1810392	2.18922	up	ZNHIT2
ILMN_1750044	2.03701	up	ZNHIT3
ILMN_2398587	2.18581	up	ZNRD1
ILMN_1654946	2.04339	up	ZSCAN18
