# Supplementary material for: Specific gene expression signatures induced by the multiple oncogenic alterations that occur within the PTEN/PI3K/AKT pathway in lung cancer
Source: PLoS One. 2017 Jun 29;12(6):e0178865. doi: 10.1371/journal.pone.0178865 (PMC5491004; doi:10.1371/journal.pone.0178865)
Supplement: S4 File — (XLSX) [file pone.0178865.s008.xlsx]

## Sheet: S4.txt
Probe_Id	FC (abs) ( Beas_PI3K Vs Beas_SCR P01 FC2 )	Regulation ( Beas_PI3K Vs Beas_SCR P01 FC2 )	FC (abs) ( Beas_shPTEN_Vs_Beas_SCR_P01_FC2 )	Regulation ( Beas_shPTEN_Vs_Beas_SCR_P01_FC2 )	Symbol
ILMN_1697733	4.45605	up	2.25143	up	CST6
ILMN_1656837	2.11237	down	4.13849	up	RBP1
ILMN_1808769	2.26829	up	2.60128	up	C1orf97
ILMN_1791826	3.37769	up	3.00931	up	RAB25
ILMN_1892403	2.47201	up	5.07346	up	SNORD13
ILMN_1699887	3.06196	up	2.84909	up	ST14
ILMN_1806149	2.10486	up	2.0467	up	C16orf74
ILMN_1782389	3.48236	up	2.46854	up	LAD1
ILMN_1695290	2.41622	down	2.87176	down	FERMT2
ILMN_1813490	2.14338	down	2.00701	up	FSD1
ILMN_1762899	16.8809	up	2.9881	up	EGR1
ILMN_2075065	2.53209	down	2.82786	down	FADS2
ILMN_1776188	2.20485	down	2.03507	up	MAP1LC3A
ILMN_1791545	3.11931	up	2.03784	up	KRT23
ILMN_1666122	2.18146	down	3.0964	down	HEG1
ILMN_1721868	2.35409	down	3.4235	down	KPNA2
ILMN_1656868	2.8205	up	3.38198	down	LOC23117
ILMN_1690304	2.04652	down	2.96826	down	MGC26718
ILMN_1784287	3.45757	down	4.84826	down	TGFBR3
ILMN_1778319	2.81691	up	2.51661	up	DMKN
ILMN_1811426	2.26335	down	3.69129	down	TMTC1
ILMN_1749327	2.18356	up	2.04812	up	MAPK13
ILMN_1796461	3.10308	up	3.26036	up	PRSS8
ILMN_2350634	2.11513	down	2.05982	down	EFEMP1
ILMN_2341595	2.35183	down	2.13764	down	KITLG
ILMN_1808508	3.65123	down	2.84374	down	KITLG
ILMN_2400759	2.04924	up	2.26566	up	CPVL
ILMN_1668312	2.6899	up	2.48272	up	SLC2A9
ILMN_2070052	2.63196	up	3.13478	down	LOC613037
ILMN_2188264	2.55838	up	2.0891	down	CYR61
ILMN_2143685	3.06575	up	3.45858	up	CLDN7
ILMN_1668814	2.23785	down	2.53475	up	CENPM
ILMN_1723092	2.25553	up	4.41207	up	CRB3
ILMN_1686116	2.40696	up	4.37935	down	THBS1
ILMN_1791483	2.18867	down	3.26616	down	PDE4D
ILMN_1665033	3.67832	down	5.00192	down	NPR3
ILMN_1779071	2.23962	up	3.01681	up	FEZ1
ILMN_2059549	3.1293	up	2.06946	up	SYK
ILMN_2062468	2.57764	up	2.75806	up	IGFBP7
ILMN_1803945	2.19596	down	3.20164	up	HCP5
ILMN_1760628	2.40295	up	4.26298	up	C9orf86
ILMN_1686664	2.39847	up	3.40978	down	MT2A
ILMN_1735877	2.36128	down	2.84528	down	EFEMP1
ILMN_1673880	3.36226	down	2.7688	down	EFEMP1
ILMN_2197128	5.70766	down	2.4182	down	OSR1
ILMN_1810725	3.27064	up	5.4432	up	FAM129A
ILMN_1691156	2.17264	up	2.61429	down	MT1A
ILMN_1655561	2.04009	up	2.02771	up	ARPC3
ILMN_1736546	4.251	down	3.15416	down	SLC16A14
ILMN_2227385	2.98979	down	2.33782	down	SLC16A14
ILMN_1686679	2.13945	up	2.11316	down	ZNF462
ILMN_1692664	2.0148	up	2.07793	up	PRR5
ILMN_1806023	5.58427	up	2.9089	up	JUN
ILMN_2125675	2.20902	down	2.4015	down	LOC728643
ILMN_1745471	2.17645	down	3.40663	up	IRF9
ILMN_1811779	2.01141	down	3.30292	down	MGC24103
ILMN_1714383	2.17102	up	2.34311	up	TPD52L1
ILMN_1761083	2.01718	down	3.72677	down	HNRNPA3
ILMN_1683678	2.72325	up	2.04619	up	SPATS2L
ILMN_1698666	3.4897	up	2.37456	up	CST6
ILMN_1720745	2.00792	down	2.48661	down	LOC645385
ILMN_1687922	2.13984	up	5.47678	up	RP9
ILMN_1824898	2.04955	down	2.66231	down	LOC728653
ILMN_1800739	3.3565	up	2.94577	up	SPINT2
ILMN_2315044	9.08767	down	3.77336	down	FGG
ILMN_2089167	2.01376	up	3.41208	up	RHOD
ILMN_1769201	2.1153	up	2.06631	up	ELF3
ILMN_2368721	2.35414	down	2.26097	up	CENPM
ILMN_1792455	4.78922	down	2.79462	down	TMEM158
ILMN_1678669	2.37246	down	2.87764	down	RRM2
ILMN_1855278	2.20243	up	2.57543	down
ILMN_1793118	2.19161	up	2.18747	up	TAX1BP1
ILMN_1656111	2.41583	down	3.09307	down	MYLIP
ILMN_1663640	2.2897	down	2.88173	down	MAOA
ILMN_1752665	2.25938	up	2.03137	up	ELMO3
ILMN_1695034	2.03461	down	2.49633	down	LOC642817
ILMN_2315979	3.72559	down	2.87523	down	LBH
ILMN_1786444	3.44956	down	2.01985	down	LPL
ILMN_1704961	2.08942	down	2.77584	down	ACTG1
ILMN_1769556	4.51252	down	5.90427	down	C5orf23
ILMN_1677723	2.35181	down	2.21021	down	ANGPT1
ILMN_2112638	2.19402	down	2.98823	down	SVEP1
ILMN_2391264	2.90997	up	2.63579	up	DMKN
ILMN_2285404	2.00326	up	2.43942	up	DMKN
ILMN_1744949	2.17415	down	3.72663	down	RHOBTB3
ILMN_2052373	2.29948	up	3.80349	up	RAB17
ILMN_1724832	3.01298	up	3.10773	up	OVOL2
ILMN_1881909	3.08637	up	4.89632	up
ILMN_2087692	2.30897	down	2.04901	down	CYBRD1
ILMN_1696419	3.6903	down	2.67574	down	STOM
ILMN_1813741	3.41483	down	4.22848	down	KCNJ16
ILMN_1770505	2.27664	up	2.36035	up	BIK
ILMN_2352097	2.91818	up	2.37876	up	GPR56
ILMN_1800341	2.60684	up	3.60297	up	WDR66
ILMN_1740234	2.15102	up	4.08435	up	GSTO2
ILMN_1772910	2.85594	down	6.17205	down	GAS1
ILMN_2062701	3.24983	down	4.60439	down	GAS1
ILMN_2376194	2.09166	up	2.51972	up	CAMK2B
ILMN_1704294	4.2195	up	2.25116	up	CDH3
ILMN_2134974	2.36429	up	2.45421	up	RAB38
ILMN_1678049	2.26497	down	2.52057	down	FGB
ILMN_1711904	2.39888	down	2.08141	up	MXD3
ILMN_1738816	2.38152	down	4.80339	down	FOXO1
ILMN_2371433	2.27313	down	2.72492	down	MID1
ILMN_2388800	2.54362	down	2.35674	down	PPAP2B
ILMN_1742427	2.12707	up	2.16164	up	POLR1D
ILMN_1765668	3.4328	up	4.11086	up	IL20RB
ILMN_1680110	3.33357	up	2.93393	up	C10orf116
ILMN_2324421	2.08648	down	3.09369	down	TXNRD1
ILMN_1663444	2.11023	down	3.60139	up	LIN7B
ILMN_1785404	4.72937	up	4.75908	down	FGFBP1
ILMN_2214473	2.38255	up	3.36288	up	ARHGEF5L
ILMN_2103547	2.06813	up	2.42441	down	GOLGA8B
ILMN_1667966	2.89498	up	6.06356	up	C1orf24
ILMN_1744604	2.23876	up	3.35159	up	CYBA
ILMN_2384122	3.05729	up	2.4643	up	GPR56
