# Supplementary material for: Specific gene expression signatures induced by the multiple oncogenic alterations that occur within the PTEN/PI3K/AKT pathway in lung cancer
Source: PLoS One. 2017 Jun 29;12(6):e0178865. doi: 10.1371/journal.pone.0178865 (PMC5491004; doi:10.1371/journal.pone.0178865)
Supplement: S5 File — (XLSX) [file pone.0178865.s009.xlsx]

## Sheet: S5
Probe_Id	FC (abs) ( [Beas_E17K] Vs [Beas_SCR] P01 FC2 )	Regulation ( [Beas_E17K] Vs [Beas_SCR] P01 FC2 )	FC (abs) ( Beas_PI3K Vs Beas_SCR P01 FC2 )	Regulation ( Beas_PI3K Vs Beas_SCR P01 FC2 )	Symbol
ILMN_1665035	2.45452	up	2.01098	up	KRT14
ILMN_1682717	3.74056	up	7.90684	up	IER3
ILMN_1679267	2.55475	up	2.61906	up	TGM2
ILMN_2331232	3.02748	up	3.59784	up	TNFRSF6B
ILMN_2331231	4.0301	up	5.79677	up	TNFRSF6B
ILMN_1732772	2.70931	down	2.52084	down	PPME1
ILMN_2219002	2.27347	up	3.19913	up	KRT6A
ILMN_1800787	2.51352	down	2.36921	down	RFTN1
ILMN_1664861	2.40575	up	2.27069	up	ID1
ILMN_1705750	4.40678	up	4.8708	up	TGM2
ILMN_2053103	2.18872	down	2.4587	down	SLC40A1
ILMN_2341661	2.06226	up	2.88046	up	ETV4
ILMN_1666733	2.40131	up	4.60471	up	IL8
ILMN_2184373	4.24556	up	10.3656	up	IL8
ILMN_2115125	2.88305	up	4.53561	up	CTGF
ILMN_1662795	2.02795	up	2.27153	up	CA2
ILMN_1789733	2.01735	down	2.08316	down	CLIP3
ILMN_1725852	3.23683	up	4.97534	up	S100A2
ILMN_1739222	7.43719	up	6.29086	up	ETV5
ILMN_1693192	9.77078	up	2.50909	up	PI3
ILMN_1708340	2.24276	down	3.71828	down	DAPK1
ILMN_1753830	2.63059	up	3.13077	up	ETV4
ILMN_1699829	2.77026	up	4.60904	up	CTGF
ILMN_1685625	2.1641	down	3.24313	down	UCP2
ILMN_2371280	3.34965	down	4.36747	down	CSF3R
ILMN_1671557	2.23355	up	2.0109	up	PHLDA2
ILMN_1802615	2.6434	up	4.84422	up	CDK6
ILMN_2360784	2.11456	up	2.31906	up	RRBP1
ILMN_1699354	2.57105	up	2.73048	up	EPHA2
ILMN_1809842	2.88167	down	3.90401	down	TNNC1
ILMN_1722809	2.32063	down	2.14062	down	NRCAM
ILMN_2396444	2.53705	up	2.11818	up	CD14
ILMN_2146761	2.13766	up	2.7574	up	FABP5
ILMN_1703855	3.08296	up	2.19226	up	SERPINB3
ILMN_1754576	2.25372	up	4.49807	up	KRT6C
ILMN_1852122	3.24898	down	3.28134	down
ILMN_1661825	2.55691	up	2.20756	up	TNFRSF6B
ILMN_1707727	3.59451	up	6.76833	up	ANGPTL4
ILMN_1741356	2.39574	down	4.38798	down	PRICKLE1
ILMN_1688480	3.2287	up	6.64496	up	CCND1
ILMN_1654065	2.03518	down	2.78784	down	ATOH8
ILMN_1721354	4.04939	up	4.35677	up	KRT6B
ILMN_2163723	2.30763	up	2.45126	up	KRT7
ILMN_1663092	2.04776	down	2.26423	down	CITED2
ILMN_1764109	2.03075	down	5.2317	down	C1R
ILMN_1677198	2.42906	down	4.82782	down	C1R
ILMN_1815057	3.69573	down	4.07935	down	PDGFRB
ILMN_1752269	3.9099	down	3.79017	down	ACSS1
