# Supplementary material for: Specific gene expression signatures induced by the multiple oncogenic alterations that occur within the PTEN/PI3K/AKT pathway in lung cancer
Source: PLoS One. 2017 Jun 29;12(6):e0178865. doi: 10.1371/journal.pone.0178865 (PMC5491004; doi:10.1371/journal.pone.0178865)
Supplement: S6 File — (XLSX) [file pone.0178865.s010.xlsx]

## Sheet: S6
Probe_Id	FC (abs) ( [Beas_E17K] Vs [Beas_SCR] P01 FC2 )	Regulation ( [Beas_E17K] Vs [Beas_SCR] P01 FC2 )	FC (abs) ( Beas_shPTEN_Vs_Beas_SCR_P01_FC2 )	Regulation ( Beas_shPTEN_Vs_Beas_SCR_P01_FC2 )	Symbol
ILMN_2309245	2.24321	up	2.76412	up	BIN1
ILMN_1787815	3.95511	up	15.1575	up	TRIB3
ILMN_2148527	3.77438	up	4.49257	up	H19
ILMN_2114720	3.14832	up	3.6981	up	SLPI
ILMN_2367258	3.03428	up	2.70261	up	SMOX
ILMN_1676984	2.70388	up	6.32448	up	DDIT3
ILMN_1797728	2.21745	down	9.83932	down	HMGCS1
ILMN_1671703	2.01942	up	3.43493	up	ACTA2
ILMN_2262444	2.55106	down	5.15144	down	PDE7A
ILMN_1775380	3.45264	up	2.54153	up	SMOX
ILMN_1796106	2.05888	up	2.15966	up	MGAT4B
ILMN_1798189	2.06886	up	2.0459	up	COX7C
ILMN_1673522	2.0226	up	3.99878	up	MOCOS
ILMN_1659936	2.40099	up	5.58323	up	PPP1R15A
ILMN_1679041	2.29455	up	2.80503	up	SLC3A2
ILMN_1703955	2.02166	down	2.72004	down	FBXO32
ILMN_1662358	2.37857	down	3.52956	up	MX1
ILMN_1668850	2.08224	down	2.12682	down	PCSK9
ILMN_1729117	2.07885	down	2.82791	down	COL5A2
ILMN_1814282	2.48626	up	3.59222	up	ISG20L1
