# Supplementary material for: Specific gene expression signatures induced by the multiple oncogenic alterations that occur within the PTEN/PI3K/AKT pathway in lung cancer
Source: PLoS One. 2017 Jun 29;12(6):e0178865. doi: 10.1371/journal.pone.0178865 (PMC5491004; doi:10.1371/journal.pone.0178865)
Supplement: S7 File — (XLSX) [file pone.0178865.s011.xlsx]

## Sheet: Exclusive E17K probes
Probe_Id	FC (abs) ( Moderated T-Test [Beas_E17K] Vs [Beas_SCR] P01 FC2 )	Regulation ( Moderated T-Test [Beas_E17K] Vs [Beas_SCR] P01 FC2 )	Symbol
ILMN_1685703	2.09294	up	ACOX2
ILMN_1712430	2.59972	up	ATP5G1
ILMN_1666967	2.10947	up	BRP44L
ILMN_1725139	2.00966	up	CA9
ILMN_1774287	-2.04289	down	CFB
ILMN_1671478	4.67784	up	CKB
ILMN_1711702	3.42306	up	CLEC2D
ILMN_1809496	-2.50267	down	COPG2
ILMN_1784294	3.33768	up	CPA4
ILMN_2242463	2.04332	up	CTSC
ILMN_1696347	2.20265	up	CTSC
ILMN_1666269	-2.00809	down	CTSZ
ILMN_2175317	2.2381	up	CYP4X1
ILMN_2108735	2.50127	up	EEF1A2
ILMN_1801616	2.2002	up	EMP1
ILMN_2046896	2.04723	up	ESRRAP2
ILMN_1757440	2.12112	up	FAM69B
ILMN_2201678	-2.16406	down	FSTL1
ILMN_2352090	3.0889	up	GPRC5C
ILMN_1661443	-2.38088	down	GRAMD2
ILMN_1863604	2.13167	up	No Annotation
ILMN_1743950	3.42574	up	IGFL1
ILMN_1802109	-2.05169	down	KBTBD9
ILMN_2353054	2.3058	up	KLK5
ILMN_1736760	2.95113	up	KRT16
ILMN_1705814	2.53639	up	KRT80
ILMN_1736655	2.19297	up	LCE1B
ILMN_1803862	2.63296	up	LCN15
ILMN_1701340	2.39894	up	LHX3
ILMN_1713813	2.50049	up	KRT16
ILMN_1695880	2.45347	up	LOX
ILMN_1790014	2.23632	up	METRNL
ILMN_1688775	2.14472	up	METRNL
ILMN_1722438	2.02101	up	MGAT4B
ILMN_1750748	2.02565	up	KRT16P3
ILMN_1735827	-2.00699	down	NISCH
ILMN_2411236	-2.24625	down	NRCAM
ILMN_1723035	-2.05202	down	OLR1
ILMN_1810836	-2.11656	down	PDE5A
ILMN_1671891	2.21126	up	PID1
ILMN_1716465	-2.04394	down	RBP7
ILMN_1750722	2.07849	up	RPS7
ILMN_1788874	2.75601	up	SERPINA3
ILMN_1655595	2.82869	up	SERPINE2
ILMN_1690921	-2.72934	down	STAT2
ILMN_1678707	-2.25078	down	TAF15
ILMN_2402131	-2.48285	down	TAF15
ILMN_1726245	2.26841	up	TGFBR2
ILMN_1655117	-2.08549	down	WDR19
