# Supplementary material for: Specific gene expression signatures induced by the multiple oncogenic alterations that occur within the PTEN/PI3K/AKT pathway in lung cancer
Source: PLoS One. 2017 Jun 29;12(6):e0178865. doi: 10.1371/journal.pone.0178865 (PMC5491004; doi:10.1371/journal.pone.0178865)
Supplement: S8 File — (XLSX) [file pone.0178865.s012.xlsx]

## Sheet: Exclusive PIK3CA probes
Probe_Id	FC (abs) ( Moderated T-Test [ Beas_PI3K] Vs [Beas_SCR] P01 FC2 )	Regulation ( Moderated T-Test [ Beas_PI3K] Vs [Beas_SCR] P01 FC2 )	Symbol
ILMN_1708151	-2.43334	down	LAGE3
ILMN_2223941	-2.09866	down	FBLN5
ILMN_1709042	-2.06795	down	RBM4
ILMN_1814917	-2.00272	down	TLE2
ILMN_1685954	-2.18044	down	HMBS
ILMN_1690125	-2.10331	down	PDLIM7
ILMN_1656415	-3.10592	down	CDKN2C
ILMN_2070815	-2.03426	down	MPDU1
ILMN_1812031	-3.627	down	PALM
ILMN_1716957	-2.21235	down	C1QL1
ILMN_1759948	-2.63455	down	RNF5P1
ILMN_1715543	-2.26544	down	ACOT1
ILMN_1663399	-2.1723	down	TIMP4
ILMN_1675844	-2.02611	down	WDR1
ILMN_1680339	-2.64958	down	PDGFRL
ILMN_1777190	-2.45328	down	CFD
ILMN_1660794	-2.1289	down	LBH
ILMN_1762436	-2.27963	down	UBB
ILMN_2072101	-2.42411	down	C4orf49
ILMN_1755582	-2.09035	down	PCSK1N
ILMN_1671843	-2.34299	down	PSRC1
ILMN_1692077	-2.79391	down	MXRA7
ILMN_2388142	-2.31094	down	CD99L2
ILMN_1700681	-2.0262	down	CD99L2
ILMN_1729115	-2.16255	down	LOC651816
ILMN_1750518	-2.2398	down	THOC4
ILMN_1767766	-2.03157	down	PRDX2
ILMN_2382829	-2.24541	down	PRDX2
ILMN_1788356	-2.05897	down	C11orf17
ILMN_1682332	-2.60723	down	GYPC
ILMN_1668039	-2.50347	down	GYPC
ILMN_1788213	-2.22721	down	FRAT2
ILMN_1725193	-2.56332	down	IGFBP2
ILMN_1683450	-2.01242	down	CDCA5
ILMN_1658486	-2.05703	down	MRPL54
ILMN_2219466	-2.84878	down	APOBEC3B
ILMN_1724480	-2.07551	down	AXIN2
ILMN_1667711	-2.40444	down	HRASLS3
ILMN_1811468	-2.67478	down	IRX3
ILMN_1672536	-2.32159	down	FBLN1
ILMN_1710543	-2.11449	down	SLC39A3
ILMN_1657683	-2.14284	down	C1orf198
ILMN_1692398	-2.27885	down	CNTNAP1
ILMN_2204876	-2.07197	down	FLVCR2
ILMN_1802646	-2.16708	down	EPHB6
ILMN_1779448	-4.5236	down	EFHD1
ILMN_1681780	-2.5761	down	MKX
ILMN_1726388	-2.11572	down	ACBD7
ILMN_1785891	-3.06203	down	PRKD1
ILMN_1691861	-2.04189	down	FASTK
ILMN_1704418	-2.28411	down	FOXD1
ILMN_1784985	-2.1965	down	PRRT3
ILMN_1728662	-2.13401	down	ALDH3B1
ILMN_2407619	-2.01268	down	CDC25C
ILMN_2294431	-2.18332	down	CDC25C
ILMN_1764158	-2.05975	down	NLGN2
ILMN_1699772	-2.00792	down	RRAGD
ILMN_1702009	-2.15427	down	SV2A
ILMN_2352609	-2.1406	down	OGG1
ILMN_1660000	-2.37274	down	SNURF
ILMN_2364062	-2.80075	down	THOC4
ILMN_1798454	-2.00656	down	MAD2L1BP
ILMN_1719433	-2.64471	down	CD1D
ILMN_1737728	-2.12537	down	CDCA3
ILMN_1683023	-2.85257	down	PDGFC
ILMN_1723480	-2.09644	down	BST2
ILMN_1709257	-2.09746	down	DSCR6
ILMN_1720771	-2.2515	down	STX11
ILMN_1765701	-2.9025	down	LOC399942
ILMN_1718565	-2.06609	down	CDKN1C
ILMN_1781626	-2.63285	down	C1S
ILMN_1656537	-2.17392	down	SNRPN
ILMN_2411915	-2.51531	down	ATG4B
ILMN_1756071	-2.02222	down	MFGE8
ILMN_1811364	-2.3075	down	SGPP2
ILMN_1730307	-2.34515	down	MED16
ILMN_1800451	-2.07462	down	MED16
ILMN_1773119	-2.05726	down	CCNF
ILMN_2044927	-2.0308	down	RNF5
ILMN_1744295	-2.06929	down	CDKN2A
ILMN_2410772	-2.03809	down	KEAP1
ILMN_1676712	-2.31494	down	LOC645553
ILMN_2323801	-2.48899	down	MOCS1
ILMN_1659259	-2.08329	down	PRPF6
ILMN_1729208	-2.02649	down	NGFRAP1
ILMN_1777233	-2.52455	down	E2F2
ILMN_1702637	-2.0129	down	BEX1
ILMN_1809456	-2.7999	down	CNTFR
ILMN_1801205	-2.06381	down	GPNMB
ILMN_2206746	-3.17267	down	BGN
ILMN_1788192	-2.63306	down	ARMCX1
ILMN_1797172	-2.14733	down	ERCC1
ILMN_1715555	-2.09324	down	DBP
ILMN_1671928	-2.52228	down	PROS1
ILMN_1810864	-3.0644	down	PMP22
ILMN_1785646	-2.87047	down	PMP22
ILMN_1730816	-5.52128	down	GPR162
ILMN_1768394	-2.15317	down	ARPC5
ILMN_1766650	-2.19004	down	FOXA1
ILMN_1729374	-2.04143	down	ETFB
ILMN_1710752	-2.15661	down	NAPRT1
ILMN_1796962	-2.08492	down	PPP3R1
ILMN_2140990	-2.48357	down	CAMK1
ILMN_2370872	-2.34491	down	GRINA
ILMN_1765446	-2.04142	down	EMP3
ILMN_1713147	-2.43854	down	MCRS1
ILMN_1722713	-3.14607	down	FBLN1
ILMN_2399919	-2.23488	down	MLXIPL
ILMN_1744487	-2.28784	down	C1QTNF5
ILMN_1662954	-2.15463	down	CCT7
ILMN_1694780	-2.97746	down	GCHFR
ILMN_1767006	-2.06605	down	PSMB8
ILMN_1764201	-2.12548	down	MAP2
ILMN_1747227	-2.17285	down	ADORA1
ILMN_1682567	-2.08597	down	CCDC106
ILMN_2043306	-2.00994	down	EPB41L5
ILMN_1770245	-2.1514	down	EPB41L5
ILMN_1712305	-2.61754	down	CYBRD1
ILMN_1656382	-2.1442	down	BOLA2
ILMN_1703894	-2.16778	down	BOLA2
ILMN_1737586	-2.46152	down	LOC653994
ILMN_1755834	-2.26098	down	FEN1
ILMN_1915076	-2.00792	down
ILMN_1800512	-2.52872	down	HMOX1
ILMN_1766657	-2.12715	down	STOM
ILMN_1656145	-2.11947	down	GOT1
ILMN_1808238	-2.40411	down	RBPMS2
ILMN_1756723	-2.08808	down	DPP7
ILMN_1738237	-2.08973	down	HS1BP3
ILMN_1716445	-2.56492	down	LOC727761
ILMN_1716237	-2.2854	down	ACOT2
ILMN_1704702	-2.69251	down	MCM7
ILMN_1680874	-2.43358	down	TUBB2B
ILMN_1653443	-2.67812	down	CDK2
ILMN_1796349	-2.05324	down	SMPDL3A
ILMN_1699676	-2.06437	down	C14orf147
ILMN_1793410	-3.30669	down	SNTB1
ILMN_1676503	-2.14772	down	LOC643446
ILMN_1729281	-2.29751	down	SPHK2
ILMN_1717636	-2.1213	down	RGMA
ILMN_1718977	-2.03207	down	GADD45B
ILMN_1655469	-2.75686	down	TSPAN3
ILMN_1757877	-2.71755	down	HCFC1R1
ILMN_1707308	-2.03268	down	IKBKG
ILMN_1801584	-2.10208	down	CXCR4
ILMN_1707815	-2.1279	down	SDHALP1
ILMN_1683239	-2.00929	down	RASSF1
ILMN_1670325	-2.08112	down	SLC47A1
ILMN_1660923	-2.35307	down	HCG4
ILMN_1691237	-2.00263	down	CAP2
ILMN_1793025	-2.3761	down	OSAP
ILMN_1793672	-2.07728	down	SIX5
ILMN_1759277	-2.11108	down	OIP5
ILMN_1694426	-3.13848	down	ROR2
ILMN_1690802	-2.00724	down	TRMT112
ILMN_1687887	-2.13256	down	PSMC4
ILMN_2229877	-2.20254	down	PCDH18
ILMN_1708143	-2.06895	down	FAM127A
ILMN_1761764	-2.13121	down	ALKBH7
ILMN_1700541	-2.19046	down	FBLN1
ILMN_1751607	12.6629	up	FOSB
ILMN_1730995	2.62195	up	AFAP1L2
ILMN_1757604	2.33221	up	TPM2
ILMN_1789196	2.21598	up	TPM2
ILMN_1803429	4.5202	up	CD44
ILMN_1801476	2.29782	up	CDS1
ILMN_1809347	2.05739	up	LOC729466
ILMN_1666222	2.34867	up	PHACTR3
ILMN_1661137	2.15105	up	SH3RF2
ILMN_2161357	2.24899	up	C6orf111
ILMN_1680618	3.17055	up	MYC
ILMN_1715401	4.9828	up	MT1G
ILMN_1710284	8.28205	up	HES1
ILMN_2198878	2.42211	up	INPP4B
ILMN_1771841	2.16164	up	FOSL1
ILMN_1805999	2.53833	up	MYO1D
ILMN_1676213	2.22724	up	SRPX2
ILMN_1711853	2.66709	up	MED24
ILMN_1664265	2.54438	up	EPHA1
ILMN_2383349	2.16118	up	STEAP3
ILMN_1812262	2.02445	up	DDR1
ILMN_1783287	2.50852	up	S100A14
ILMN_1738552	2.60832	up	SLC1A3
ILMN_1654396	3.56329	up	ITGB2
ILMN_1719695	2.52816	up	NFKBIZ
ILMN_2073446	2.87536	up	C1orf116
ILMN_1699651	3.14927	up	IL6
ILMN_2149292	3.06846	up	TMEM40
ILMN_2334210	2.76749	up	ITGB4
ILMN_1715684	6.79915	up	LAMB3
ILMN_2149164	3.731	up	SFRP1
ILMN_1778087	2.43283	up	ANXA8
ILMN_1709795	2.25976	up	RAC2
ILMN_2111932	4.86422	up	SERINC2
ILMN_1658483	5.46214	up	IL1A
ILMN_1672660	2.10138	up	MBP
ILMN_1667081	6.06286	up	CCND2
ILMN_1658144	2.30317	up	TRIP11
ILMN_1809931	2.15478	up	NDRG1
ILMN_1701933	2.0622	up	SNCA
ILMN_2189027	2.1934	up	LIPG
ILMN_2197365	2.33601	up	RGS2
ILMN_2086077	2.28067	up	JUNB
ILMN_2366864	2.07138	up	JUP
ILMN_1816713	2.02955	up
ILMN_2309848	2.30698	up	FXYD5
ILMN_1733305	2.31857	up	EIF2A
ILMN_2094266	2.37623	up	HES2
ILMN_1704286	2.04954	up	FXYD5
ILMN_2160210	3.12791	up	TACSTD1
ILMN_2067656	5.65657	up	CCND2
ILMN_1720829	2.55042	up	ZFP36
ILMN_1737561	2.16153	up	LOC88523
ILMN_1708223	2.22972	up	PAK6
ILMN_2054297	2.27766	up	PTGS2
ILMN_1691249	2.14463	up	FBLIM1
ILMN_1743373	2.24765	up	DLL1
ILMN_1678423	2.15141	up	SPA17
ILMN_1704369	2.41637	up	LIMA1
ILMN_1700583	2.9136	up	ZNF750
ILMN_1726666	2.3819	up	GPX3
ILMN_2129927	2.02031	up	EXT1
ILMN_1724686	3.47616	up	CLDN1
ILMN_1743714	2.02638	up	CARD10
ILMN_1775501	7.45776	up	IL1B
ILMN_2136089	2.77733	up	MTE
ILMN_1664154	2.11684	up	LOC440030
ILMN_1682775	2.60929	up	EDN1
ILMN_1805175	2.6023	up	TGFA
ILMN_1784217	3.12223	up	SOX15
ILMN_2232177	2.13021	up	ACTN1
ILMN_2383305	2.34446	up	GPATCH4
ILMN_2315780	2.04997	up	TACC2
ILMN_1761322	4.03776	up	FHOD3
ILMN_2368068	2.12587	up	TCF20
ILMN_1798164	2.21932	up	PHF3
ILMN_1794501	2.68147	up	HAS3
ILMN_2395043	2.69049	up	HSPA4
ILMN_1815308	2.18304	up	SDC1
ILMN_1806607	2.58919	up	SFN
ILMN_1721703	2.35335	up	PNN
ILMN_1744381	3.05873	up	SERPINE1
ILMN_2138801	2.91513	up	TP73L
ILMN_1753249	2.04312	up	DDX10
ILMN_2082585	2.35565	up	SNAI2
ILMN_1756220	2.3495	up	DDX18
ILMN_1806754	2.59265	up	GLDC
ILMN_1684211	2.15935	up	SEC14L2
ILMN_2041190	2.27329	up	F2RL1
ILMN_1673113	2.47351	up	F2RL1
ILMN_2380418	2.17278	up	BICD2
ILMN_2404063	2.50335	up	APP
ILMN_2404065	2.15237	up	APP
ILMN_1803810	2.04426	up	RRBP1
ILMN_2336609	2.11932	up	SYTL2
ILMN_1706434	2.14539	up	LOC440359
ILMN_2150851	2.75973	up	SERPINB2
ILMN_1733811	3.5215	up	JUP
ILMN_1670807	2.46878	up	FAM84B
ILMN_1696585	2.12875	up	FERMT1
ILMN_1705066	2.65598	up	BTBD11
ILMN_2311537	2.97128	up	HMGA1
ILMN_2399523	2.86153	up	JAG2
ILMN_1808501	2.11065	up	SH3KBP1
ILMN_1810782	2.41005	up	SH3KBP1
ILMN_1730777	2.32894	up	KRT19
ILMN_2298301	2.3146	up	BNC1
ILMN_1751465	2.69102	up	BNC1
ILMN_2348788	2.07416	up	CD44
ILMN_1735014	2.02383	up	KLF6
ILMN_2169261	2.66729	up	TNNI2
ILMN_1773741	2.07096	up	GOLGA5
ILMN_1725946	2.68945	up	IRF6
ILMN_1770940	2.87705	up	CDH1
ILMN_1664855	2.77846	up	PPP1R14C
ILMN_1764729	2.94948	up	JAG2
ILMN_1703650	2.34926	up	TNIP1
ILMN_1705107	2.07575	up	SDCBP2
ILMN_2095820	2.34139	up	UTP14A
ILMN_1688725	2.24247	up	UTP14A
ILMN_1688892	3.21253	up	LAMA3
ILMN_1803367	2.09949	up	EVI1
ILMN_1670926	2.33162	up	CHST15
ILMN_2374770	2.06136	up	TAX1BP1
ILMN_1761260	2.80106	up	COBLL1
ILMN_1734276	2.28473	up	PMEPA1
ILMN_2309156	2.13477	up	PMEPA1
ILMN_1703279	2.08638	up	CXorf57
ILMN_2175912	4.20344	up	ITGB2
ILMN_1741406	2.59312	up	HOOK1
ILMN_1815032	2.06955	up	SOX7
ILMN_2406035	3.94072	up	LAMA3
ILMN_1746517	2.75089	up	KYNU
ILMN_1739001	2.01597	up	TACSTD2
ILMN_1719759	2.43563	up	TNC
ILMN_1803811	2.28955	up	TRIB1
ILMN_2086105	2.7561	up	SPRY4
ILMN_1752935	2.8626	up	TMEM30B
ILMN_1751161	2.41886	up	COL7A1
ILMN_2410612	3.06484	up	DMBT1
ILMN_1701424	4.17833	up	LAMC2
ILMN_1702691	2.75671	up	TNFAIP3
ILMN_1743103	2.75928	up	SH3PXD2A
ILMN_1746706	2.01264	up	LOC653103
ILMN_1778032	2.2952	up	SURF6
ILMN_1688154	2.06312	up	MST1R
ILMN_1761113	2.07107	up	GNL2
ILMN_1801632	2.52713	up	KRT5
ILMN_1682139	2.23289	up	RAI14
ILMN_1751328	2.48758	up	FAM83H
ILMN_1761946	3.13185	up	PROM2
ILMN_1739345	2.05261	up	C11orf48
ILMN_1652407	2.24886	up	ZMYND8
ILMN_1793888	3.58633	up	SERPINB5
ILMN_2216815	2.05037	up	MAP7
ILMN_2129572	2.01449	up	F3
ILMN_1797009	2.31727	up	F3
ILMN_1738075	3.53386	up	CMIP
ILMN_2083946	2.48976	up	TGFA
ILMN_1807767	2.05381	up	KIAA0182
ILMN_1655468	3.59711	up	DSG3
ILMN_2386179	2.29316	up	ZMYND8
ILMN_2061565	4.17025	up	PLCH2
ILMN_1712719	2.83636	up	MAP7
ILMN_2357134	2.01422	up	SPHK1
ILMN_2334531	2.51663	up	GJB3
ILMN_1672006	2.39062	up	SSB
ILMN_1808110	2.24698	up	TCEB3
ILMN_1768127	2.2346	up	EBNA1BP2
ILMN_1689747	2.1051	up	NOL8
ILMN_1775016	2.07076	up	MPZL2
ILMN_1770653	2.85913	up	MAL2
ILMN_1805466	3.08445	up	SOX9
ILMN_1676159	2.06579	up	MST4
ILMN_1677814	2.21169	up	ABCC3
ILMN_2087702	2.18066	up	MYH9
ILMN_1722872	2.37093	up	MYH9
ILMN_1701173	2.09625	up	KCNK6
ILMN_1678143	3.46689	up	ARHGDIB
ILMN_1781010	2.31346	up	ARHGEF3
ILMN_2128931	2.33707	up	FAT2
ILMN_1806106	2.23973	up	GNL3
ILMN_1768534	6.65296	up	BHLHB2
ILMN_1752932	3.47973	up	MPZL2
ILMN_2317543	2.00324	up	ITGB4
ILMN_1743078	2.29131	up	LOC643031
ILMN_1668052	3.74904	up	FOXA2
ILMN_1657111	2.22621	up	C14orf78
ILMN_1720373	2.2015	up	SLC7A5
ILMN_1764362	2.35974	up	LYAR
ILMN_1695590	3.76043	up	ADRB2
ILMN_1772466	2.30586	up	SH2D3A
ILMN_1651282	3.58699	up	COL17A1
ILMN_1799105	2.45419	up	COL17A1
ILMN_2110908	2.72478	up	MYC
ILMN_1755649	2.05223	up	SLC16A5
ILMN_2184184	2.28687	up	ANXA1
ILMN_1794863	2.37368	up	CAMK2N1
ILMN_1723729	2.92316	up	RSL1D1
ILMN_2286334	2.26475	up	SR140
ILMN_1706483	5.40122	up	C1orf116
ILMN_1656938	4.26949	up	LOC731486
ILMN_1669523	13.9997	up	FOS
ILMN_1655614	2.13125	up	DSP
ILMN_1755657	2.19207	up	RASIP1
ILMN_2396020	2.78294	up	DUSP6
