# Supplementary material for: Specific gene expression signatures induced by the multiple oncogenic alterations that occur within the PTEN/PI3K/AKT pathway in lung cancer
Source: PLoS One. 2017 Jun 29;12(6):e0178865. doi: 10.1371/journal.pone.0178865 (PMC5491004; doi:10.1371/journal.pone.0178865)
Supplement: S9 File — (XLSX) [file pone.0178865.s013.xlsx]

## Sheet: Exclusive shPTEN probes
Probe_Id	FC (abs) ( Moderated T-Test [ Beas_shPTEN] Vs [Beas_SCR] P01 FC2 )	Regulation ( Moderated T-Test [ Beas_shPTEN] Vs [Beas_SCR] P01 FC2 )	Symbol
ILMN_1688702	-2.76203	down	PJA2
ILMN_1826165	-2.28773	down
ILMN_1880280	-3.3449	down
ILMN_1727001	-2.8772	down	DDX46
ILMN_1674243	-10.2567	down	TFRC
ILMN_1772123	-2.30838	down	ACACA
ILMN_1696591	-2.28742	down	RB1
ILMN_2328986	-2.29156	down	SREBF1
ILMN_2215382	-4.52783	down	DDX51
ILMN_1897741	-2.00984	down
ILMN_1771320	-2.15105	down	FLJ38717
ILMN_1869109	-4.53964	down
ILMN_1664153	-2.06653	down	SLC30A5
ILMN_1662619	-2.05085	down	TFPI
ILMN_1707124	-2.10342	down	TFPI
ILMN_1792660	-2.23758	down	CAMSAP1L1
ILMN_1727740	-2.45607	down	SYNCRIP
ILMN_1744647	-2.47257	down	CAND1
ILMN_1659895	-2.38132	down	MSN
ILMN_1789095	-2.62608	down	BMPR2
ILMN_1657701	-3.03373	down	TMEM137
ILMN_1691809	-2.49352	down	PSMA1
ILMN_2054928	-2.37429	down	XPNPEP3
ILMN_1715508	-2.01028	down	NNMT
ILMN_2415979	-3.49467	down	KIAA1751
ILMN_2361104	-2.34851	down	ZMAT3
ILMN_2313889	-3.95058	down	ZNF682
ILMN_1812640	-2.55661	down	AHR
ILMN_1778523	-4.89586	down	KLF9
ILMN_2108938	-2.14082	down	FNBP4
ILMN_1678919	-2.87622	down	YOD1
ILMN_2355168	-3.15444	down	MGST1
ILMN_1839719	-3.00652	down
ILMN_1696568	-2.43321	down	ATP2C1
ILMN_2414826	-2.2921	down	VPS13A
ILMN_1839019	-2.68762	down
ILMN_1724495	-2.12914	down	SESTD1
ILMN_1652521	-2.10754	down	MTMR9
ILMN_2401057	-2.40594	down	CANX
ILMN_2376263	-2.26822	down	SMARCA1
ILMN_2376458	-2.31339	down	CSF2RA
ILMN_2059173	-3.81822	down	SLC35E1
ILMN_1672496	-3.68006	down	DNAJA1
ILMN_1692163	-2.59701	down	NSDHL
ILMN_1651557	-2.02903	down	KDELC2
ILMN_1703754	-2.40785	down	CEP192
ILMN_1694399	-2.2011	down	ICA1
ILMN_2397880	-2.01736	down	CSTF3
ILMN_1728471	-3.58492	down	ARFGEF1
ILMN_2097410	-2.28526	down	DAPP1
ILMN_1797813	-2.16624	down	SUZ12
ILMN_1784661	-3.26342	down	TMEM2
ILMN_2096116	-3.67273	down	HSP90B1
ILMN_1798657	-2.78132	down	TBL1XR1
ILMN_1712019	-2.22132	down	ANKRD17
ILMN_1686750	-2.49234	down	MGEA5
ILMN_1677239	-2.0699	down	CCDC14
ILMN_1737211	-2.09259	down	ZNF585A
ILMN_1697200	-2.33125	down	MON2
ILMN_2175894	-2.65353	down	HNRPR
ILMN_2117569	-3.37258	down	DEM1
ILMN_1701134	-2.94164	down	PTEN
ILMN_1682232	-2.03474	down	MIER1
ILMN_1810289	-2.23347	down	FER1L3
ILMN_2363586	-2.78369	down	SDCBP
ILMN_2363591	-2.72429	down	SDCBP
ILMN_1718807	-2.40776	down	SMC3
ILMN_2058337	-2.60398	down	ROCK2
ILMN_2279367	-2.60989	down	FCAR
ILMN_1789702	-2.36628	down	GBE1
ILMN_1727184	-2.25412	down	WDR36
ILMN_2181968	-2.02792	down	CBL
ILMN_1678671	-2.08477	down	KLHL24
ILMN_1732516	-2.14801	down	KNTC1
ILMN_1735680	-2.23658	down	TMEM30A
ILMN_1761277	-3.3439	down	PDE4C
ILMN_1778242	-2.1221	down	CALM1
ILMN_2162367	-4.64342	down	DMC1
ILMN_1714567	-3.5724	down	AHNAK
ILMN_1657395	-3.73242	down	HMGCR
ILMN_2189222	-2.50122	down	KLHL8
ILMN_1656165	-6.93987	down	USP9X
ILMN_1809086	-2.38255	down	XRN1
ILMN_1700232	-2.01161	down	FBXO30
ILMN_2270845	-2.23229	down	WDR74
ILMN_2215061	-2.11703	down	ORC6L
ILMN_1671661	-4.13592	down	HSD17B7
ILMN_1673138	-2.50474	down	ZBTB33
ILMN_1777663	-3.58203	down	TOP2B
ILMN_1667315	-2.03627	down	STAG3L1
ILMN_2073543	-3.01847	down	C15orf63
ILMN_1753639	-2.7426	down	MTAP
ILMN_2272074	-2.3436	down	TROVE2
ILMN_1715947	-2.407	down	LOC648210
ILMN_1732074	-2.27013	down	LOC648210
ILMN_2130078	-3.19329	down	CDKN2AIPNL
ILMN_1749641	-2.17633	down	FBXO3
ILMN_1693220	-2.77127	down	AKAP11
ILMN_2293758	-2.64087	down	AKAP11
ILMN_1675669	-2.47968	down	IBTK
ILMN_1754600	-2.02674	down	FNBP1L
ILMN_1742230	-2.17269	down	BAZ1A
ILMN_1843198	-2.35164	down
ILMN_1854469	-3.0784	down
ILMN_1708203	-2.15825	down	OTUD4
ILMN_1721349	-2.95138	down	MAGT1
ILMN_2054554	-3.79002	down	DTWD2
ILMN_2041293	-2.75882	down	SQLE
ILMN_1743402	-2.10179	down	SIX4
ILMN_1682180	-2.0403	down	VCPIP1
ILMN_1829845	-2.90915	down
ILMN_1711156	-3.3259	down	LOC645895
ILMN_1841620	-2.61117	down
ILMN_1714527	-2.2216	down	VAMP3
ILMN_2168952	-2.27517	down	DENR
ILMN_1760575	-2.67772	down	PTP4A1
ILMN_1716006	-2.22233	down	C18orf54
ILMN_2320850	-2.07599	down	UBE2D3
ILMN_1691428	-2.60478	down	PSMD12
ILMN_1742400	-2.38338	down	CEP350
ILMN_1787657	-3.31647	down	CLDN12
ILMN_1728605	-3.3675	down	TTC3
ILMN_1679450	-2.08193	down	LOC730746
ILMN_1749014	-2.28853	down	ACLY
ILMN_2212823	-2.63354	down	ZNF577
ILMN_1703335	-2.44124	down	LACTB
ILMN_1739942	-2.15625	down	FAM117B
ILMN_2331636	-2.26208	down	ACACA
ILMN_1772946	-2.38762	down	STRN3
ILMN_1690487	-2.73716	down	PCM1
ILMN_2381537	-3.81359	down	CRCP
ILMN_1688404	-2.12398	down	ZMYM4
ILMN_2049343	-2.53972	down	LOC642947
ILMN_2395974	-2.3144	down	PRDX3
ILMN_2395969	-2.30638	down	PRDX3
ILMN_2374244	-2.76899	down	DYRK2
ILMN_1786976	-2.88206	down	RAB22A
ILMN_2091084	-2.84773	down	C8orf37
ILMN_1721204	-2.80718	down	CSF2RA
ILMN_1718934	-5.74029	down	LOC728499
ILMN_1779875	-2.16147	down	THY1
ILMN_1739645	-2.06169	down	ANLN
ILMN_1714700	-2.33195	down	TRIB2
ILMN_1706583	-2.18085	down	DLAT
ILMN_1700182	-2.80379	down	LOC400721
ILMN_1659463	-2.86942	down	APAF1
ILMN_2223380	-2.46031	down	PPWD1
ILMN_1768197	-2.94318	down	ROD1
ILMN_1712687	-2.07865	down	PAK2
ILMN_2286014	-3.61976	down	CATSPER2
ILMN_1804328	-3.36415	down	WWP1
ILMN_1771333	-2.30705	down	CD47
ILMN_2179778	-2.63828	down	PHLDB2
ILMN_1719792	-2.35455	down	PHLDB2
ILMN_1724040	-2.22925	down	ANKRD57
ILMN_1716080	-2.03172	down	CBL
ILMN_2371825	-2.28427	down	AGL
ILMN_1793616	-2.09862	down	RNF38
ILMN_1714622	-2.00118	down	TNRC6A
ILMN_1759872	-3.07692	down	LOC643509
ILMN_1856861	-2.73206	down
ILMN_1699574	-2.6376	down	NRP1
ILMN_1680109	-3.37677	down	COL4A3BP
ILMN_1717173	-2.05931	down	ECT2
ILMN_1752281	-2.11347	down	DNAJC13
ILMN_2154322	-2.85204	down	SEMA3E
ILMN_2387696	-2.68647	down	CCR6
ILMN_2397750	-2.12546	down	IVNS1ABP
ILMN_1738572	-2.59854	down	USP48
ILMN_1727165	-2.19605	down	LOC644852
ILMN_2078547	-3.05124	down	HSPC268
ILMN_1766408	-2.91291	down	CBFB
ILMN_1657470	-2.34057	down	YTHDF3
ILMN_2050434	-2.50779	down	MGC16703
ILMN_1747183	-3.24018	down	GXYLT1
ILMN_1678004	-2.60665	down	TMEM41B
ILMN_2274775	-2.92526	down	SLC44A4
ILMN_1788384	-2.25317	down	C9orf5
ILMN_2204909	-3.81626	down	XRCC2
ILMN_1772241	-3.35346	down	SQLE
ILMN_1693620	-2.03557	down	PGM3
ILMN_2206188	-3.70544	down	SHROOM4
ILMN_1815154	-2.34677	down	MYH10
ILMN_2211724	-3.33492	down	C21orf24
ILMN_2051408	-3.4985	down	PNPT1
ILMN_1807304	-2.03248	down	MBNL1
ILMN_1722662	-2.47192	down	RAD23B
ILMN_1664776	-3.39067	down	EFR3A
ILMN_1735438	-2.03954	down	GPM6B
ILMN_1781952	-3.58954	down	MGST1
ILMN_1736939	-4.10318	down	UGCG
ILMN_1787648	-2.55085	down	GPR125
ILMN_1788810	-2.36369	down	C12orf30
ILMN_1832208	-2.33993	down
ILMN_1802973	-2.02542	down	ANAPC4
ILMN_2247664	-2.22444	down	SON
ILMN_1856315	-2.99549	down
ILMN_1779279	-3.22066	down	C14orf32
ILMN_1682658	-2.63372	down	EPM2AIP1
ILMN_1815578	-2.02844	down	ZNF223
ILMN_1706502	-2.30688	down	EIF2AK2
ILMN_1713706	-2.90787	down	ZNF786
ILMN_1814998	-2.67719	down	FKSG30
ILMN_1773337	-2.50511	down	DKK1
ILMN_1689774	-2.07047	down	MRFAP1L1
ILMN_2276758	-3.0922	down	POFUT1
ILMN_2235785	-3.81355	down	KCNH6
ILMN_1726786	-3.21248	down	TNRC6B
ILMN_2194448	-2.10788	down	STT3B
ILMN_2189936	-2.02112	down	RPL36AL
ILMN_2363658	-2.53962	down	PXDN
ILMN_1815626	-2.07078	down	DHCR7
ILMN_1803302	-3.11051	down	CRK
ILMN_1686805	-3.12051	down	CRK
ILMN_1666494	-2.1158	down	CRK
ILMN_1733356	-2.04068	down	PREI3
ILMN_2353033	-2.15434	down	FUBP3
ILMN_1900734	-2.26886	down
ILMN_2213834	-2.79832	down	PRO0628
ILMN_1683127	-2.65356	down	ZNF281
ILMN_1773865	-2.03801	down	HSPA5
ILMN_1766054	-5.28437	down	ABCA1
ILMN_1900998	-2.14807	down
ILMN_2047885	-2.4091	down	PCDHB9
ILMN_1698803	-2.01939	down	ZAK
ILMN_1778236	-5.04494	down	PTPN11
ILMN_1651254	-5.44626	down	LPP
ILMN_2150294	-4.418	down	FKBP14
ILMN_1665243	-2.0428	down	FKBP14
ILMN_2073307	-3.15471	down	IL10
ILMN_1775943	-2.49891	down	BRMS1L
ILMN_1811373	-2.29205	down	FAM20B
ILMN_1676846	-2.29586	down	ABCE1
ILMN_1701441	-2.11265	down	LPAR1
ILMN_1748770	-2.2221	down	CKAP5
ILMN_2113738	-3.69892	down	C8orf45
ILMN_2150465	-3.96877	down	C5orf28
ILMN_1673711	-2.09821	down	HSP90AB1
ILMN_1849013	-2.66005	down
ILMN_1712357	-2.06965	down	HNRPK
ILMN_2378048	-2.10283	down	HNRPK
ILMN_2412521	-2.78868	down	KIAA0101
ILMN_1746314	-2.67063	down	EVI5
ILMN_2366391	-2.30116	down	PRDX1
ILMN_2366388	-2.49351	down	PRDX1
ILMN_1795697	-2.57721	down	PTP4A2
ILMN_1698209	-2.16701	down	AGPS
ILMN_2173919	-2.57007	down	MYO9A
ILMN_1702837	-2.18668	down	PSMD1
ILMN_1874689	-2.33662	down
ILMN_1656676	-2.27782	down	ZYG11B
ILMN_1676448	-3.48779	down	WDFY1
ILMN_2362245	-2.54909	down	HNRNPH2
ILMN_2134381	-2.8329	down	C14orf85
ILMN_1797499	-2.04398	down	PRKDC
ILMN_1769517	-2.38674	down	PRKDC
ILMN_1712888	-2.63295	down	HSPH1
ILMN_1763540	-2.14145	down	PSME4
ILMN_1719343	-2.18674	down	WDR26
ILMN_1687538	-2.13919	down	ETS1
ILMN_1703369	-2.0312	down	LOC647474
ILMN_1684929	-2.19581	down	TOPBP1
ILMN_2243516	-2.14028	down	C11orf63
ILMN_1848552	-3.10768	down
ILMN_1704557	-2.99414	down	RPS6KB1
ILMN_1775170	-2.8549	down	MT1X
ILMN_1720889	-5.90496	down	SC4MOL
ILMN_1659801	-2.36886	down	ATP6V1C1
ILMN_1693668	-2.59472	down	KIAA0261
ILMN_1666444	-2.23105	down	RBMS1
ILMN_1875342	-3.10578	down
ILMN_1676842	-2.1443	down	BTAF1
ILMN_1666019	-2.59239	down	ADNP
ILMN_1769911	-2.53286	down	SLC38A1
ILMN_2266948	-2.03692	down	SLC38A1
ILMN_2347888	-2.596	down	LARP4
ILMN_2062381	-2.80299	down	LCOR
ILMN_2107004	-2.8712	down	GPR1
ILMN_1768784	-2.06524	down	PSMC2
ILMN_2407879	-2.16853	down	SORBS2
ILMN_1716407	-2.20416	down	SORBS2
ILMN_1855746	-3.22085	down
ILMN_2111237	-2.0785	down	MN1
ILMN_2376723	-2.135	down	CDKN2B
ILMN_1718946	-2.49656	down	ADAM10
ILMN_1707649	-2.82114	down	MPDZ
ILMN_1809139	-2.1435	down	AHCTF1
ILMN_1751378	-2.14908	down	RARS
ILMN_1785703	-3.555	down	LMOD3
ILMN_1787762	-2.28475	down	HEATR1
ILMN_1734312	-2.02574	down	GCN1L1
ILMN_2301624	-2.03512	down	MACF1
ILMN_2312275	-2.21912	down	SRP54
ILMN_1682572	-2.06937	down	KIAA0528
ILMN_1714820	-2.47274	down	ITGB1
ILMN_1841334	-3.30238	down
ILMN_1722533	-2.46853	down	KATNAL1
ILMN_1869087	-2.306	down
ILMN_1698968	-2.62924	down	ASXL2
ILMN_1805668	-3.25953	down	ZNF486
ILMN_2225537	-2.2679	down	PTGR1
ILMN_1704531	-2.56712	down	PTGR1
ILMN_2371379	-2.87096	down	ACLY
ILMN_1664516	-3.00505	down	CENPF
ILMN_2388466	-2.39998	down	TIA1
ILMN_1742163	-2.7635	down	LOC441087
ILMN_1710078	-2.2973	down	TMEM181
ILMN_1697597	-2.43058	down	KIAA0494
ILMN_1794392	-2.81236	down	DDX3X
ILMN_1778444	-2.02937	down	FKBP5
ILMN_1807106	-2.00985	down	LDHA
ILMN_2101920	-2.05938	down	HNRPH1
ILMN_1677607	-2.28656	down	SC5DL
ILMN_1677765	-2.58098	down	LRP8
ILMN_1762825	-2.3294	down	CANX
ILMN_1715024	-2.7609	down	LSS
ILMN_1651513	-2.23983	down	SKIV2L2
ILMN_1722492	-3.16879	down	DUSP19
ILMN_1720282	-2.47347	down	NQO1
ILMN_1703330	-3.05057	down	FEM1C
ILMN_1711073	-2.61641	down	LOC653489
ILMN_2051900	-3.1478	down	EID2B
ILMN_2394250	-2.64037	down	PLEKHA1
ILMN_1788689	-2.27777	down	PHIP
ILMN_1654320	-2.34908	down	LOC644250
ILMN_1791375	-3.65887	down	STAG3L2
ILMN_1684594	-2.15977	down	USP24
ILMN_2397484	-3.336	down	GJC1
ILMN_1729775	-3.10798	down	OPA1
ILMN_1691575	-2.45369	down	SNX2
ILMN_2139761	-2.26725	down	LIMCH1
ILMN_1738272	-2.0074	down	DHX36
ILMN_2169152	-2.48442	down	SRGN
ILMN_2169089	-2.18473	down	C18orf54
ILMN_2235745	-3.88355	down	GRIPAP1
ILMN_1697024	-5.30177	down	LOC730432
ILMN_1692121	-2.48124	down	USO1
ILMN_2144088	-2.54188	down	FDFT1
ILMN_2055760	-2.2223	down	KIAA1715
ILMN_1900661	-3.90407	down
ILMN_1695658	-2.02614	down	KIF20A
ILMN_2105253	-2.15512	down	PTGR2
ILMN_2115949	-3.97314	down	ZNF394
ILMN_1691731	-2.11441	down	PARP14
ILMN_1754795	-2.86368	down	FAT1
ILMN_1754332	-2.03155	down	LOC85389
ILMN_1773968	-3.91078	down	SERBP1
ILMN_1755075	-2.15649	down	IDI1
ILMN_2204726	-2.31616	down	UBR5
ILMN_1741253	-2.0957	down	UBR5
ILMN_2373515	-3.01366	down	HSP90AA1
ILMN_2106380	-2.29549	down	TNFSF15
ILMN_2370825	-3.17374	down	ATM
ILMN_1779214	-2.69876	down	ATM
ILMN_1713178	-2.22375	down	FAM116A
ILMN_1772492	-4.28807	down	MCART1
ILMN_2259633	-2.40996	down	MLL5
ILMN_1780334	-2.62965	down	KCNJ2
ILMN_2311518	-2.84511	down	TROVE2
ILMN_2241775	-3.93059	down	TROVE2
ILMN_1683598	-2.92853	down	ACSL4
ILMN_1903159	-2.54294	down
ILMN_1675472	-3.51437	down	LOC644799
ILMN_1793651	-2.02516	down	UBE2N
ILMN_1797698	-2.96189	down	RBM12
ILMN_1736585	-2.31248	down	TMED10
ILMN_1689552	-2.02328	down	FAM63A
ILMN_2194852	-3.62508	down	FLJ46309
ILMN_1768969	-2.0715	down	LBR
ILMN_2123312	-2.70656	down	LRAP
ILMN_2146418	-2.30127	down	CRIM1
ILMN_1652378	-2.04414	down	IPO7
ILMN_1708502	-2.77632	down	AFF4
ILMN_2100689	-2.06862	down	MAP2K4
ILMN_1794505	-2.6084	down	SHFM1
ILMN_2200917	-2.24599	down	SLC4A7
ILMN_1765696	-2.43815	down	FARSLB
ILMN_1889752	-2.08638	down
ILMN_1778104	-2.01997	down	ACADM
ILMN_1790533	-2.18784	down	PHACTR2
ILMN_1812105	-2.81157	down	PIP5K2B
ILMN_1742935	-2.34288	down	ZNF33B
ILMN_2402600	-2.21783	down	GLIS3
ILMN_1770803	-2.62196	down	BNIP2
ILMN_2049364	-3.82779	down	FAM119A
ILMN_1788160	-2.08268	down	KIF5B
ILMN_1659490	-3.66515	down	LOC653158
ILMN_1687440	-2.07137	down	HIPK2
ILMN_2228196	-2.46301	down	C6orf170
ILMN_1808071	-2.72476	down	KIF14
ILMN_1662839	-2.56587	down	PLEKHA1
ILMN_1912737	-2.65109	down
ILMN_2176882	-3.68643	down	ZNF69
ILMN_1711566	-2.04468	down	TIMP1
ILMN_1791726	-2.87614	down	TUBB3
ILMN_1791296	-2.96654	down	DPY19L1
ILMN_2235707	-2.5149	down	ITIH5
ILMN_1802611	-2.39193	down	SPEN
ILMN_1670899	-3.99925	down	FBN2
ILMN_1768110	-5.33021	down	ZAK
ILMN_1744268	-2.15719	down	PLEC1
ILMN_2405684	-4.85386	down	BIRC3
ILMN_1669657	-4.50702	down	LOC440345
ILMN_1742578	-5.01383	down	MKLN1
ILMN_2070896	-2.38084	down	BMPR2
ILMN_1759801	-2.26091	down	DPP8
ILMN_1778457	-2.02695	down	IL18
ILMN_1872419	-4.03594	down
ILMN_2143155	-3.43346	down	KIF11
ILMN_1794539	-3.77204	down	KIF11
ILMN_1695719	-2.48347	down	EIF2C2
ILMN_2143250	-2.28955	down	FAR1
ILMN_1687583	-2.38221	down	CAV1
ILMN_2149226	-4.39495	down	CAV1
ILMN_1696133	-2.26105	down	SELI
ILMN_1689817	-2.24957	down	LCOR
ILMN_1723486	-2.20302	down	HK2
ILMN_1915783	-2.44429	down
ILMN_2053538	-2.19875	down	RHBDL2
ILMN_1765122	-2.09315	down	MAP3K2
ILMN_1803348	-2.73452	down	EHBP1
ILMN_2223130	-2.00193	down	SMARCA5
ILMN_1665736	-3.32362	down	LOC648024
ILMN_1747223	-2.52109	down	FRYL
ILMN_1735148	-2.04406	down	SEC24B
ILMN_2180519	-3.11034	down	LOC729603
ILMN_1679796	-2.65454	down	TOMM20
ILMN_1663035	-2.63412	down	SREBF1
ILMN_1783424	-2.1318	down	PUM1
ILMN_1760556	-2.15792	down	C1orf63
ILMN_1733453	-2.06211	down	LOC284988
ILMN_1771599	-3.69604	down	PLOD2
ILMN_2410924	-2.55209	down	PLOD2
ILMN_1729563	-2.10757	down	UGDH
ILMN_2230162	-4.57445	down	FLJ44124
ILMN_2233050	-2.1774	down	PLA2G2D
ILMN_2180929	-2.29485	down	SLC16A12
ILMN_2357386	-2.35289	down	FKTN
ILMN_1678605	-2.18591	down	CDC123
ILMN_2088612	-2.08472	down	XPO4
ILMN_1847494	-2.00013	down
ILMN_2078724	-3.81729	down	C14orf153
ILMN_2053415	-4.34985	down	LDLR
ILMN_2249473	-4.12197	down	SPTLC1
ILMN_1767113	-2.07136	down	AOX1
ILMN_1674941	-2.06522	down	ANO6
ILMN_1678300	-3.1392	down	MGC40489
ILMN_1747968	-2.11521	down	RBM33
ILMN_1730999	-2.49838	down	TPR
ILMN_1681703	-3.06636	down	FOXO3
ILMN_1844692	-2.84064	down	FOXO3
ILMN_2261519	-3.00745	down	AIRE
ILMN_1658015	-2.10393	down	MBNL2
ILMN_1697793	-2.01687	down	SYNJ2BP
ILMN_1760303	-2.97577	down	PIK3R1
ILMN_2370135	-3.22099	down	HNRNPU
ILMN_1673795	-2.15036	down	HSD17B4
ILMN_1693338	-6.19084	down	CYP1B1
ILMN_2251978	-2.66903	down	C21orf66
ILMN_1791593	-2.18144	down	DENND5B
ILMN_2091123	-4.01535	down	HCG2P7
ILMN_1797776	-3.59915	down	PRSS23
ILMN_1771627	-2.19198	down	ZMIZ1
ILMN_1720996	-2.48987	down	SLC12A2
ILMN_1853876	-2.08078	down
ILMN_1674551	-2.62312	down	SMAD5
ILMN_1795911	-2.48701	down	TTC37
ILMN_2278908	-2.17705	down	GGA1
ILMN_2220320	-2.23801	down	RPL7L1
ILMN_1721626	-3.00012	down	ARID5B
ILMN_1881526	-3.00095	down
ILMN_1796738	-2.15952	down	SPAST
ILMN_1846517	-2.10536	down
ILMN_2401906	-2.47846	down	CDAN1
ILMN_2048811	-2.88723	down	NUBPL
ILMN_2330495	-3.65459	down	OCIAD1
ILMN_1696003	-2.82796	down	GNAI3
ILMN_1660451	-3.15367	down	STARD13
ILMN_2150258	-2.59581	down	ZFP36L2
ILMN_2286800	-3.17765	down	DNM1L
ILMN_1685260	-2.79483	down	DNM1L
ILMN_2226304	-2.53225	down	ANKRD50
ILMN_1752927	-2.83816	down	KIAA1600
ILMN_2313851	-3.64148	down	OSBPL9
ILMN_2313856	-3.30484	down	OSBPL9
ILMN_1739454	-3.21617	down	USP34
ILMN_1725992	-3.09414	down	RAPGEF6
ILMN_2316918	-2.19484	down	PANK1
ILMN_2222101	-3.24092	down	N4BP2
ILMN_1795228	-2.25438	down	ZFAND5
ILMN_1671554	-2.04768	down	LPIN1
ILMN_1720965	-2.22367	down	TULP4
ILMN_1712452	-2.01111	down	KIF20B
ILMN_1794588	-2.47331	down	DYRK2
ILMN_2123559	-3.962	down	FAM73A
ILMN_2297069	-3.13051	down	FAM115A
ILMN_1718712	-2.10609	down	C20orf177
ILMN_1653412	-2.28828	down	RAXL1
ILMN_2106658	-3.84159	down	BLZF1
ILMN_2106656	-2.24682	down	BLZF1
ILMN_1669905	-3.59019	down	DCP2
ILMN_1655884	-2.16767	down	ATP2A2
ILMN_2210386	-5.13597	down	TMEM17
ILMN_1654920	-2.41855	down	HNRPH3
ILMN_1802819	-2.18365	down	DEPDC1
ILMN_1782897	-2.05648	down	CAPRIN1
ILMN_1782412	-2.30029	down	IRX2
ILMN_2136177	-3.57871	down	CNOT6
ILMN_2207505	-2.2018	down	LEP
ILMN_2396272	-3.66142	down	PDCD4
ILMN_1725121	-2.52867	down	XPO1
ILMN_1814039	-3.3733	down	LOC653086
ILMN_1657011	-2.05279	down	LOC286208
ILMN_1666096	-2.94027	down	ACSL3
ILMN_2227495	-3.75922	down	ZNF549
ILMN_1859946	-3.18416	down
ILMN_1706075	-2.0027	down	SF3B1
ILMN_2406132	-2.48943	down	LILRB3
ILMN_2334243	-3.84584	down	CREB1
ILMN_2334242	-2.2511	down	CREB1
ILMN_1814204	-2.43204	down	C21orf55
ILMN_1745772	-2.00395	down	ASCC3
ILMN_1880406	-6.30429	down
ILMN_1777296	-2.3296	down	ACTB
ILMN_2108339	-2.02293	down	THUMPD1
ILMN_1749829	-2.56439	down	DLGAP5
ILMN_2174127	-2.6649	down	DCBLD2
ILMN_1735499	-2.27229	down	DCBLD2
ILMN_2117223	-2.51952	down	ROD1
ILMN_2152257	-2.11058	down	SSTR2
ILMN_1656233	-2.79431	down	LOC389517
ILMN_2173004	-2.82219	down	RAB8B
ILMN_1743137	-2.52453	down	BAT2D1
ILMN_1790625	-2.17499	down	CBX3
ILMN_1703074	-3.28861	down	CPD
ILMN_2273224	-2.21816	down	SLC4A5
ILMN_1904980	-3.03656	down
ILMN_2041368	-2.60783	down	RN7SL1
ILMN_1843949	-2.29306	down
ILMN_1811972	-2.56341	down	MYCBP2
ILMN_1748578	-2.70115	down	RAD21
ILMN_1700546	-3.72143	down	ELOVL6
ILMN_2111187	-4.62639	down	ELOVL6
ILMN_1733519	-3.19766	down	HMGB3
ILMN_1725981	-2.32355	down	LOC654189
ILMN_1913678	-2.00551	down
ILMN_1719611	-2.48614	down	CCT6A
ILMN_1762972	-2.21434	down	CHD9
ILMN_2214997	-3.10014	down	LRRFIP1
ILMN_1759232	-2.13395	down	IRS1
ILMN_1812559	-2.19081	down	SLC7A6
ILMN_1789123	-2.51066	down	PLK4
ILMN_1770498	-2.74777	down	LOC728411
ILMN_1769473	-2.01034	down	SETD2
ILMN_1690237	-2.03248	down	PCDHB19P
ILMN_2166093	-2.95186	down	PIK3C2A
ILMN_2379788	-2.55557	down	HIF1A
ILMN_2155322	-3.16901	down	ZNF652
ILMN_2079098	-3.46376	down	C9orf80
ILMN_1733666	-3.05857	down	PLDN
ILMN_1744963	-2.20785	down	ERO1L
ILMN_1903914	-3.33624	down
ILMN_1657873	-3.04716	down	XPO4
ILMN_1724753	-2.9171	down	NIN
ILMN_1691466	-2.11218	down	YES1
ILMN_1799139	-2.57367	down	PLOD2
ILMN_1706094	-4.11204	down	HECTD1
ILMN_1669599	-2.77089	down	DENND4C
ILMN_2369682	-2.48873	down	HNRPA2B1
ILMN_1876924	-2.47387	down	WNK1
ILMN_1811909	-2.38521	down	LOC402221
ILMN_1801383	-2.71646	down	SMG1
ILMN_1839051	-2.47735	down
ILMN_2350122	-2.62991	down	TRIM13
ILMN_2262275	-2.95432	down	TRIM13
ILMN_1681304	-2.41716	down	PAN3
ILMN_1679071	-2.76512	down	MTX3
ILMN_1807554	-2.21306	down	EYA1
ILMN_2413084	-3.91191	down	HSPA8
ILMN_1870041	-2.0835	down
ILMN_1720442	-2.03865	down	NCBP2
ILMN_2399627	-2.88774	down	AP1G1
ILMN_2399622	-2.64039	down	AP1G1
ILMN_1750029	-2.04536	down	GABPA
ILMN_2101651	-2.17384	down	MBTD1
ILMN_1813120	-2.03242	down	MAP4K3
ILMN_2413259	-2.19364	down	SOCS4
ILMN_2316974	-2.95702	down	LILRB1
ILMN_2054233	-2.01231	down	SENP6
ILMN_1810559	-3.24271	down	RHOQ
ILMN_2383107	-2.14882	down	VPS41
ILMN_1665205	-2.38317	down	ZNF260
ILMN_1656016	-2.95866	down	DHX9
ILMN_1691611	-2.30951	down	LOC645436
ILMN_1689842	-6.75075	down	SC4MOL
ILMN_2285141	-2.33739	down	USP48
ILMN_1696407	-2.18558	down	SFRS2
ILMN_1784871	-3.24413	down	FASN
ILMN_1688490	-2.21497	down	PTP4A2
ILMN_1780598	-2.36626	down	PIAS1
ILMN_1697559	-2.32386	down	G6PD
ILMN_2347949	-2.8235	down	G6PD
ILMN_2054442	-2.035	down	ZNF146
ILMN_2110751	-3.79496	down	CHRNA5
ILMN_1677691	-3.34604	down	LOC648852
ILMN_1778991	-3.37593	down	NFIB
ILMN_1806601	-2.1575	down	GRSF1
ILMN_2389273	-2.32112	down	FXR1
ILMN_1679640	-2.20256	down	FXR1
ILMN_1651799	-2.90447	down	SLC38A2
ILMN_1733937	-3.7662	down	MMD
ILMN_1789999	-3.49928	down	SLC30A7
ILMN_1798354	-2.1469	down	PAPOLA
ILMN_2383934	-2.01744	down	ITGB1
ILMN_1789074	-3.66695	down	HSPA1A
ILMN_2363392	-2.26139	down	TNFSF14
ILMN_1899903	-2.78501	down
ILMN_1686989	-3.78025	down	INSIG1
ILMN_1793474	-10.6048	down	INSIG1
ILMN_1778561	-2.20015	down	WEE1
ILMN_1685854	-2.02723	down	C5orf53
ILMN_1689329	-3.15931	down	SCD
ILMN_1678922	-3.02482	down	HERC4
ILMN_2153373	-2.52175	down	LRBA
ILMN_2043265	-2.02359	down	ZFP106
ILMN_1761422	-2.08684	down	LOC440349
ILMN_2158164	-2.87039	down	ZNF430
ILMN_2182482	-2.49804	down	SHCBP1
ILMN_1693789	-4.59866	down	ALPP
ILMN_1687375	-2.76945	down	ATP2A2
ILMN_1708611	-2.18819	down	RDX
ILMN_1775692	-2.19342	down	EIF4G3
ILMN_1703408	-2.0103	down	FZD3
ILMN_2165867	-2.41027	down	DHCR7
ILMN_1800721	-2.0916	down	VPS13A
ILMN_1676091	-2.36159	down	LOC388275
ILMN_1669931	-2.68336	down	TM9SF3
ILMN_1741096	-2.52178	down	FDFT1
ILMN_1680279	-4.94081	down	USP49
ILMN_1730678	-2.06458	down	ANKRD30B
ILMN_1667068	-3.30926	down	ZC3HAV1
ILMN_2175094	-2.16554	down	TDRD1
ILMN_1754531	-2.45062	down	AP4E1
ILMN_2285713	-2.00726	down	TDP1
ILMN_2404795	-3.20061	down	SULT1A1
ILMN_1713668	-2.376	down	TSNAX
ILMN_1723684	-3.5685	down	DARC
ILMN_1652280	-2.95907	down	FBXO32
ILMN_1722276	-2.72164	down	PAFAH1B1
ILMN_2257607	-2.86919	down	STARD13
ILMN_2101375	-2.06916	down	CCDC77
ILMN_1824362	-2.4005	down
ILMN_1762835	-3.58913	down	HELZ
ILMN_1701753	-2.80076	down	LOC644063
ILMN_1900520	-2.03818	down
ILMN_1697548	-2.32078	down	LPHN2
ILMN_1796240	-2.17659	down	KIAA1012
ILMN_2402947	-2.33653	down	USP14
ILMN_1806804	-2.53137	down	USP14
ILMN_2157277	-3.25052	down	AKR1D1
ILMN_1723198	-2.23687	down	CDKN2B
ILMN_1755114	-2.08949	down	EIF2AK4
ILMN_2105033	-4.23969	down	PLDN
ILMN_2364022	-2.45979	down	SLC16A3
ILMN_1763260	-3.15675	down	HIF1A
ILMN_1681283	-2.20232	down	HIF1A
ILMN_2113535	-2.87686	down	PCYOX1
ILMN_1679725	-2.40566	down	PCYOX1
ILMN_2312732	-2.15381	down	DPP8
ILMN_1742332	-2.39596	down	KCTD12
ILMN_2169439	-2.14487	down	ITGAV
ILMN_2077130	-2.87364	down	MSH3
ILMN_1701314	-2.88022	down	LOC399900
ILMN_1716552	-2.88504	down	ENAH
ILMN_2090123	-2.10235	down	DHX29
ILMN_2161007	-3.13301	down	GABPB2
ILMN_2288483	-3.00115	down	C3orf34
ILMN_2279834	-3.72571	down	ZNF483
ILMN_1886493	-3.64868	down
ILMN_1750079	-2.94685	down	PURB
ILMN_2342455	-3.55148	down	PPA2
ILMN_1750093	-2.87039	down	SDHALP1
ILMN_1655961	-3.09227	down	C7orf54
ILMN_2380237	-2.0076	down	C1QTNF1
ILMN_1912662	-2.33975	down
ILMN_1734316	-2.01475	down	YME1L1
ILMN_1827736	-4.14556	down
ILMN_2042595	-2.32756	down	PCM1
ILMN_1796925	-3.05276	down	CXADR
ILMN_1710207	-2.49496	down	C10orf6
ILMN_1800855	-2.16458	down	PPTC7
ILMN_1778202	-2.1191	down	FLJ40722
ILMN_2189605	-2.0175	down	FAM122B
ILMN_2136455	-2.02467	down	C3orf64
ILMN_2103397	-2.11992	down	ZNF234
ILMN_2122511	-3.25734	down	CCBE1
ILMN_2407851	-2.64853	down	IL17RD
ILMN_1691097	-3.56141	down	HSP90AA1
ILMN_1815668	-2.20935	down	GTF2IP1
ILMN_2208158	-2.05439	down	GTF2IP1
ILMN_1660436	-3.01085	down	HSPA1B
ILMN_1753862	-2.53106	down	SRP54
ILMN_1728071	-2.07241	down	KRAS
ILMN_1721621	-3.84495	down	NKTR
ILMN_1663447	-2.42114	down	HNRNPA1
ILMN_1690586	-2.8256	down	HNRPA1P4
ILMN_2360705	-2.61077	down	ACSL3
ILMN_2357577	-2.15351	down	PRKAA1
ILMN_2088172	-2.17499	down	POLR2B
ILMN_1710514	-2.21511	down	BCL3
ILMN_1740291	-2.85784	down	POLQ
ILMN_1661366	-2.0398	down	PGAM1
ILMN_1724139	-4.07143	down	TMEM123
ILMN_1784554	-2.09306	down	LOC647389
ILMN_1682316	-3.18626	down	TRIM33
ILMN_2399893	-2.14136	down	RPS24
ILMN_2091707	-2.47963	down	LOC123688
ILMN_2394438	-2.16366	down	FAM177A1
ILMN_2075794	-4.57918	down	NLRP8
ILMN_1714433	-2.98949	down	MARCKSL1
ILMN_1725312	-2.16438	down	RASA1
ILMN_1815184	-4.26688	down	ASPM
ILMN_1781795	-2.12075	down	ERH
ILMN_1697639	-2.11702	down	OGT
ILMN_1770338	-4.11703	down	TM4SF1
ILMN_1784333	-2.12634	down	SECISBP2L
ILMN_1717056	-2.67221	down	TXNRD1
ILMN_1671039	-2.10779	down	GALNT3
ILMN_2117809	-4.53286	down	DUXAP3
ILMN_1719998	-2.3145	down	C9orf45
ILMN_2093389	-2.99136	down	SNAPC1
ILMN_2055310	-3.58245	down	MBD4
ILMN_2215881	-2.46003	down	ARHGAP11B
ILMN_1758941	-2.37124	down	REEP5
ILMN_2148290	-2.52518	down	PDCD7
ILMN_1692145	-4.08993	down	ZNF14
ILMN_1712634	-2.41803	down	TIA1
ILMN_1798581	-3.33274	down	MCM8
ILMN_1686367	-3.88158	down	HSPA8
ILMN_2219618	-3.45918	down	LOC90586
ILMN_1727524	-2.35135	down	ADAM9
ILMN_1743145	-2.43006	down	ERAP2
ILMN_1772692	-2.22195	down	DICER1
ILMN_2367010	-2.24172	down	GPR126
ILMN_2129388	-2.09374	down	FAM190B
ILMN_1773567	-2.81125	down	LAMA5
ILMN_1803775	-2.13528	down	HSPE1
ILMN_1903568	-2.30447	down
ILMN_1660661	-3.28198	down	TCP1
ILMN_1776347	-2.49292	down	TCP1
ILMN_2264625	-2.23534	down	NIPBL
ILMN_1779486	-2.04925	down	FAM126B
ILMN_1654421	-2.08601	down	MPHOSPH9
ILMN_2364272	-3.22668	down	MBNL2
ILMN_1722900	-2.01563	down	EIF4A1
ILMN_2381758	-2.19451	down	G3BP2
ILMN_1708427	-2.07991	down	KPNA3
ILMN_1696643	-2.01233	down	TLN1
ILMN_2149766	-2.15787	down	APPBP2
ILMN_1766125	2.49888	up	LONP1
ILMN_1691884	5.31265	up	STC2
ILMN_1662470	5.17133	up	C10orf35
ILMN_2285708	5.23426	up	C6orf48
ILMN_2391765	3.85766	up	C6orf48
ILMN_2347349	2.90432	up	CCNB1IP1
ILMN_1758823	2.13465	up	SMARCB1
ILMN_1689004	2.23423	up	TNFRSF12A
ILMN_1694502	2.39077	up	PRIM1
ILMN_2406313	2.85532	up	RBCK1
ILMN_1773885	2.45984	up	DMAP1
ILMN_1790202	3.42956	up	C1orf35
ILMN_1685928	2.39983	up	WDR34
ILMN_2091375	2.01381	up	KRCC1
ILMN_1745620	2.5038	up	KRCC1
ILMN_1681008	3.0888	up	CGRRF1
ILMN_1703487	2.22976	up	LMO4
ILMN_2117171	2.39242	up	LMO4
ILMN_1690454	2.06342	up	C3orf54
ILMN_1791728	2.15925	up	SLC25A25
ILMN_1706779	2.03171	up	LIG1
ILMN_1679428	2.34042	up	CHIC2
ILMN_1799579	2.08742	up	CCDC51
ILMN_1712389	3.45372	up	CKLF
ILMN_2383484	2.88142	up	C19orf48
ILMN_1759184	2.44401	up	C19orf48
ILMN_1682147	2.1159	up	HOOK2
ILMN_1693836	3.38304	up	LOC653344
ILMN_1670008	2.0052	up	FLCN
ILMN_1768020	2.03378	up	HAUS8
ILMN_1764609	2.82789	up	PWWP2B
ILMN_1741475	2.09293	up	C7orf47
ILMN_1696254	2.08262	up	CYB5D2
ILMN_1721391	2.10753	up	ATP6V0B
ILMN_1668619	2.64473	up	KIAA1467
ILMN_2403994	2.04507	up	RALY
ILMN_1690610	2.38968	up	RALY
ILMN_1696066	2.03213	up	CARS
ILMN_2200659	3.33181	up	SNHG5
ILMN_1812580	2.01192	up	YDJC
ILMN_1802699	2.43044	up	PCK2
ILMN_1760649	7.19574	up	PCK2
ILMN_1709674	2.20718	up	GFPT2
ILMN_1722738	2.20297	up	ROGDI
ILMN_2052871	2.73273	up	TMEM116
ILMN_1706273	2.02623	up	HCCA2
ILMN_1674231	2.50147	up	CHAF1B
ILMN_1758728	2.45547	up	FANCG
ILMN_2391345	2.47303	up	C9orf23
ILMN_1683175	2.79469	up	C9orf23
ILMN_2227533	2.01722	up	ABHD14B
ILMN_1745421	2.08803	up	ZMAT5
ILMN_1708047	2.70358	up	LOC648581
ILMN_1737604	2.06402	up	FLJ10986
ILMN_2197519	2.08183	up	ZNF627
ILMN_1698766	2.01612	up	PYCARD
ILMN_1763264	2.11628	up	MRPL2
ILMN_1651872	2.22228	up	UBIAD1
ILMN_1683990	2.30008	up	C1orf89
ILMN_2336186	2.09537	up	LCMT1
ILMN_2405680	2.93194	up	CRB3
ILMN_1797684	2.16425	up	PDCD2
ILMN_1667330	2.21358	up	LOC113386
ILMN_2323848	3.03822	up	PARD6A
ILMN_1669851	2.64861	up	STAG3L4
ILMN_1754235	2.32954	up	SLC35C2
ILMN_1797522	2.12006	up	DUSP3
ILMN_1767892	2.10637	up	DUSP12
ILMN_1723874	3.25628	up	MRPS6
ILMN_1762990	2.13967	up	KIAA0141
ILMN_1680501	2.12264	up	GTF2IRD2B
ILMN_1657361	2.02568	up	CBX7
ILMN_1732049	2.34915	up	DPM2
ILMN_1703284	2.02615	up	SPIRE2
ILMN_1773073	2.00584	up	PHYH
ILMN_1689725	2.62511	up	RPLP1
ILMN_2370907	2.75472	up	RAD51L3
ILMN_2370910	2.52703	up	RAD51L3
ILMN_1757467	3.9399	up	H1F0
ILMN_1772686	2.06816	up	FGD3
ILMN_1751598	2.6	up	SESN2
ILMN_1767894	2.00624	up	POLB
ILMN_1742147	2.49777	up	UBL4A
ILMN_1761068	2.01128	up	MGC52000
ILMN_1734205	3.00677	up	RASSF1
ILMN_1810392	2.18922	up	ZNHIT2
ILMN_1703593	2.00109	up	BAIAP2L1
ILMN_1696266	2.93452	up	XRCC3
ILMN_1660880	2.05353	up	RNH1
ILMN_2375599	2.12204	up	RNH1
ILMN_1679614	2.08612	up	SGSM3
ILMN_1809433	3.4299	up	XBP1
ILMN_1798472	2.11103	up	LOC550112
ILMN_1683859	2.2972	up	SLC7A1
ILMN_1793522	2.3638	up	PRKAB1
ILMN_1771003	2.70715	up	HAUS4
ILMN_2326737	2.2335	up	PPIE
ILMN_1735788	2.63652	up	TRIOBP
ILMN_1671365	2.25059	up	PRODH
ILMN_1652163	2.2152	up	DVL2
ILMN_1709814	2.77114	up	NMRAL1
ILMN_2401436	2.7097	up	PKMYT1
ILMN_1796923	2.21801	up	LOC81691
ILMN_2406552	2.11503	up	LRDD
ILMN_1787885	2.35443	up	NUDT18
ILMN_2170814	4.41106	up	LAMP3
ILMN_1668228	2.36137	up	LOC136143
ILMN_1798957	2.49472	up	C12orf47
ILMN_1684289	2.01802	up	PNPO
ILMN_1766185	2.50463	up	AXIN1
ILMN_2337923	2.93097	up	TPD52L1
ILMN_1714397	2.60974	up	CRYL1
ILMN_1810334	2.52014	up	COMMD7
ILMN_1736752	2.71778	up	COMTD1
ILMN_1712487	2.26308	up	LGTN
ILMN_1673798	2.60056	up	PPOX
ILMN_2174081	2.10621	up	ZNF133
ILMN_2348503	2.40484	up	PPIE
ILMN_1711048	2.6868	up	ZBTB17
ILMN_1654385	2.06861	up	ASB13
ILMN_1810147	3.50546	up	ZNF524
ILMN_1767324	3.98261	up	EIF4EBP1
ILMN_1745374	2.51013	up	IFI35
ILMN_2349061	3.53893	up	IRF7
ILMN_1798181	4.23737	up	IRF7
ILMN_1679042	2.18271	up	LOC645937
ILMN_1726928	2.40813	up	TCEA3
ILMN_2142353	2.02904	up	GRTP1
ILMN_1809477	2.59542	up	CARHSP1
ILMN_1709451	2.27449	up	TFPT
ILMN_1665335	2.37983	up	DIABLO
ILMN_1704672	2.18274	up	OBFC2B
ILMN_1771870	2.06361	up	FAM98C
ILMN_1701455	2.44082	up	FBXO6
ILMN_1697820	2.39344	up	HINT2
ILMN_1658290	2.82939	up	C16orf68
ILMN_1794968	2.02493	up	LRRC28
ILMN_2376403	2.0383	up	TSC22D3
ILMN_1738652	2.07423	up	BAD
ILMN_1805410	2.71	up	C15orf48
ILMN_1751656	3.79774	up	KLF11
ILMN_1715569	2.03429	up	CCDC53
ILMN_1703565	2.71234	up	GLTSCR2
ILMN_1722905	2.31614	up	MRPS11
ILMN_1781623	2.01785	up	TEX264
ILMN_1725241	2.30093	up	GSTK1
ILMN_2405470	3.09046	up	KLHDC9
ILMN_1690473	2.15207	up	NFKBIB
ILMN_1723021	2.07167	up	ICMT
ILMN_1689720	2.29595	up	PPP2R3B
ILMN_1712257	2.30099	up	PPP2R3B
ILMN_1730879	2.07637	up	CBY1
ILMN_1687533	2.12238	up	SEMA4D
ILMN_1678422	2.58615	up	DHX58
ILMN_1749612	2.09261	up	LOC729101
ILMN_1694111	2.07211	up	PNKP
ILMN_1719763	2.13244	up	MORG1
ILMN_1659782	2.46693	up	STK19
ILMN_2402363	2.43516	up	STK19
ILMN_1673769	2.85419	up	KCNG1
ILMN_2222880	2.05026	up	SLC25A42
ILMN_1762861	2.88426	up	HLA-F
ILMN_1716014	2.10715	up	LOC653232
ILMN_1801845	2.52798	up	DNAL4
ILMN_1683950	2.50426	up	SNX11
ILMN_1846306	2.28749	up
ILMN_1723768	2.13003	up	NLRX1
ILMN_1730639	2.01692	up	SLC22A15
ILMN_1685112	2.10826	up	TACO1
ILMN_1766010	2.43224	up	YARS
ILMN_1808999	2.44462	up	ARHGEF19
ILMN_1740960	3.75143	up	MACROD1
ILMN_1771376	2.05214	up	PEA15
ILMN_1723412	2.60973	up	ASCL2
ILMN_1752478	2.4226	up	DHRS3
ILMN_1736005	2.06662	up	NCAPH2
ILMN_1715908	3.58655	up	NCAPH2
ILMN_1745119	2.10879	up	C7orf11
ILMN_1792176	2.147	up	TADA3
ILMN_1652540	3.1744	up	RELL2
ILMN_1778668	2.27908	up	TAGLN
ILMN_1658802	2.0102	up	KRTCAP2
ILMN_1687384	2.19175	up	IFI6
ILMN_1763884	2.44639	up	Magmas
ILMN_2158336	2.49424	up	SH3GLB2
ILMN_1692938	5.86267	up	PSAT1
ILMN_1803211	3.97349	up	FBXO2
ILMN_1803194	2.26383	up	GALK1
ILMN_1743806	2.84448	up	MIF4GD
ILMN_1791884	3.30296	up	SNHG11
ILMN_1716026	2.10605	up	ARMCX6
ILMN_1764945	2.14483	up	AP3D1
ILMN_1657475	2.24623	up	GALT
ILMN_1706005	2.02882	up	GALT
ILMN_1787324	2.47171	up	C16orf48
ILMN_1793732	2.3359	up	FARS2
ILMN_1750144	2.51776	up	C3orf19
ILMN_1679919	2.25273	up	ASCC2
ILMN_1685289	2.39105	up	C16orf58
ILMN_1717793	2.02462	up	C19orf33
ILMN_2336970	2.0561	up	MUTYH
ILMN_1745655	2.11474	up	PEX16
ILMN_1701466	2.14488	up	PEX16
ILMN_1787280	2.52646	up	C1orf135
ILMN_1707791	2.38211	up	TAZ
ILMN_1707720	3.15091	up	SLC1A5
ILMN_1744628	2.08992	up	FDX1L
ILMN_1712413	2.96594	up	RPL39L
ILMN_2108357	2.49547	up	RPL39L
ILMN_1675460	2.14707	up	LOC283412
ILMN_1664993	2.25803	up	GIYD2
ILMN_1666399	2.16386	up	RING1
ILMN_1777113	2.27844	up	NEURL2
ILMN_1752952	2.23646	up	MMP28
ILMN_1715705	2.07598	up	SSNA1
ILMN_1703477	2.82901	up	ARHGEF2
ILMN_1693685	2.15133	up	LOC205251
ILMN_1720430	2.20398	up	PPDPF
ILMN_2398587	2.18581	up	ZNRD1
ILMN_2156982	2.18654	up	IMP4
ILMN_1783806	2.39045	up	DTNBP1
ILMN_1803772	2.03583	up	POLD4
ILMN_1802753	2.37937	up	TSSC4
ILMN_2396996	2.97163	up	PPCS
ILMN_1782743	2.75475	up	LETMD1
ILMN_1785198	2.02819	up	POLE3
ILMN_1663379	2.06153	up	FBXL15
ILMN_1729269	2.58844	up	LOC285074
ILMN_2278433	2.8817	up	LOC285074
ILMN_2163070	2.11708	up	KHDC1
ILMN_1807596	2.00962	up	UBAP1
ILMN_1791067	2.2781	up	TESK1
ILMN_2262288	2.01385	up	EEF1G
ILMN_1718336	2.95481	up	C7orf50
ILMN_2325234	3.41999	up	PQBP1
ILMN_1677843	2.21522	up	RAB24
ILMN_2379718	2.37396	up	RAB24
ILMN_1774589	2.59058	up	IQCC
ILMN_1751743	2.75064	up	XRCC1
ILMN_2262177	2.0102	up	SULT1A3
ILMN_1670517	2.40495	up	SULT1A3
ILMN_1656691	2.58323	up	FBXO4
ILMN_1796074	3.24783	up	C18orf56
ILMN_2115434	2.94235	up	RAB32
ILMN_1740319	2.34209	up	IFI27L2
ILMN_1661708	2.17718	up	LGALS7
ILMN_1688103	2.79993	up	CTNNBIP1
ILMN_1761309	2.03854	up	ADCK5
ILMN_2145396	2.00714	up	AKR7A3
ILMN_1718766	2.14132	up	MT1F
ILMN_1787541	2.23151	up	SPSB2
ILMN_1739885	2.08702	up	SLC41A3
ILMN_1697962	2.11593	up	NSMCE1
ILMN_1901198	3.54714	up
ILMN_1671054	2.25111	up	HLA-A
ILMN_2299221	2.01336	up	RABGGTA
ILMN_1802167	2.52824	up	ALDH1L1
ILMN_1662741	2.07234	up	EDG4
ILMN_1659744	2.44533	up	PRMT1
ILMN_1675577	2.03788	up	TRMT61A
ILMN_1706413	2.72688	up	C1orf66
ILMN_1715324	2.8782	up	HSD17B8
ILMN_1776519	2.34891	up	RAP1GAP
ILMN_2175075	2.17273	up	SFRS4
ILMN_1730612	2.09327	up	DBNDD2
ILMN_1701613	2.53621	up	RARRES3
ILMN_2094313	2.08046	up	ZDHHC1
ILMN_2126239	2.14691	up	SMG5
ILMN_1759436	2.03672	up	NOSIP
ILMN_1750974	2.23857	up	S100A9
ILMN_1746968	2.42676	up	PHF1
ILMN_1669788	2.43431	up	NUDT14
ILMN_1795678	3.42652	up	POLR3C
ILMN_1692486	2.21987	up	ZNRD1
ILMN_1719864	2.11969	up	PACS2
ILMN_1779177	3.10264	up	U2AF1L4
ILMN_2386269	2.36079	up	U2AF1L4
ILMN_1693630	2.29753	up	C16orf7
ILMN_1660749	2.28999	up	ASPSCR1
ILMN_2358069	2.3323	up	MAD1L1
ILMN_2372136	2.31972	up	P4HTM
ILMN_1696675	2.12609	up	CES2
ILMN_1767509	2.34663	up	DEF8
ILMN_1804735	2.31982	up	CBS
ILMN_1665601	2.09422	up	LOC728944
ILMN_1656452	3.54596	up	C16orf59
ILMN_1654112	2.32314	up	PARD6A
ILMN_1678729	2.03108	up	SIL1
ILMN_2229032	2.01168	up	NME6
ILMN_1724990	2.00023	up	C3orf75
ILMN_1789405	2.54015	up	C22orf25
ILMN_1752394	2.69146	up	CCNB1IP1
ILMN_1697420	3.73372	up	TINF2
ILMN_1657631	2.25627	up	STAP2
ILMN_1735930	4.01647	up	KLF2
ILMN_1701006	2.03728	up	HEXIM2
ILMN_1653404	2.64245	up	NKIRAS2
ILMN_1838767	2.2528	up
ILMN_2398903	2.19989	up	HAX1
ILMN_2289775	2.38735	up	HAX1
ILMN_1750658	4.23084	up	HAX1
ILMN_2152502	2.2474	up	MGC72080
ILMN_1890614	2.50639	up
ILMN_1692020	2.65321	up	PRSS16
ILMN_1750969	2.46936	up	C9orf10OS
ILMN_1772459	2.13753	up	RPS23
ILMN_1671809	2.76899	up	DUSP22
ILMN_1711596	2.20756	up	PQBP1
ILMN_2216582	2.58092	up	LYL1
ILMN_1744347	2.33579	up	LOC127295
ILMN_1671791	8.00397	up	PCK2
ILMN_2399016	3.53605	up	MMP28
ILMN_1683462	2.58724	up	GSS
ILMN_1753002	2.06381	up	RAB2B
ILMN_2356111	2.18479	up	SLC41A3
ILMN_1727589	2.1888	up	SULT2B1
ILMN_2302118	2.15468	up	CCDC50
ILMN_1717219	2.06733	up	C7orf70
ILMN_1656904	2.74579	up	SLC1A4
ILMN_1655311	2.19079	up	LOC145853
ILMN_2393573	2.34888	up	RASSF1
ILMN_1736562	2.13018	up	TRIM39
ILMN_1859908	2.03202	up
ILMN_1751571	2.62632	up	RAD23A
ILMN_1692072	2.21536	up	LOC728006
ILMN_2376416	2.68031	up	UBXN11
ILMN_1778136	2.04008	up	ZMYND15
ILMN_1739253	2.47429	up	STAMBP
ILMN_2391355	2.01284	up	STAMBP
ILMN_1758337	2.17846	up	ZNF213
ILMN_1716608	2.49093	up	NGF
ILMN_1739241	3.76837	up	CHAC1
ILMN_1752810	5.47109	up	LARP6
ILMN_1776105	2.53084	up	PSPH
ILMN_2147114	2.38084	up	PSPH
ILMN_1748827	3.33493	up	LOC388564
ILMN_1691572	2.41707	up	TST
ILMN_1684789	2.17364	up	CCDC101
ILMN_1799819	3.14659	up	MARS
ILMN_2061732	2.05985	up	YRDC
ILMN_1753241	2.38578	up	SNTA1
ILMN_1690170	2.33047	up	CRABP2
ILMN_1783843	2.13199	up	MIIP
ILMN_2325112	2.00658	up	C22orf40
ILMN_2149400	2.98146	up	SPC25
ILMN_2386982	2.31428	up	PRKCZ
ILMN_1678037	3.49703	up	HIRIP3
ILMN_1666178	2.70774	up	TP53I13
ILMN_2086238	2.0447	up	SMYD4
ILMN_1753183	2.38748	up	CDCA4
ILMN_2343563	2.29035	up	ANAPC11
ILMN_1674160	2.04351	up	BIN1
ILMN_1768743	2.04044	up	FIP1L1
ILMN_1653718	3.19237	up	ZFAND2B
ILMN_1694671	3.5666	up	ZFAND2A
ILMN_1808568	2.05544	up	PYCR2
ILMN_1697773	2.45013	up	ZNF517
ILMN_1773623	2.138	up	HSD17B1
ILMN_2318733	2.81831	up	BNIP1
ILMN_1813833	2.13032	up	NARFL
ILMN_1700660	2.5854	up	RNF135
ILMN_1725528	2.17132	up	LOC400657
ILMN_1764323	2.172	up	LOC124512
ILMN_1758457	2.51029	up	TBC1D16
ILMN_2150802	3.54737	up	FLJ22795
ILMN_1737847	3.01709	up	RMND5B
ILMN_1730907	2.40819	up	ZFAND1
ILMN_2103841	2.03152	up	AIP
ILMN_2390974	2.07263	up	DNAJB2
ILMN_2146657	2.631	up	FAHD2B
ILMN_1777765	2.07643	up	C12orf10
ILMN_1754553	2.9118	up	MED19
ILMN_1653342	2.00073	up	DUS1L
ILMN_1809590	2.07439	up	GINS2
ILMN_1702125	2.80101	up	HOXB7
ILMN_1677043	2.07658	up	AKR7A2
ILMN_1731107	2.26003	up	CCDC92
ILMN_1745397	2.31738	up	OAS3
ILMN_1814971	2.13335	up	TCF25
ILMN_1674706	3.34843	up	MTHFD2
ILMN_1725862	2.05178	up	USP3
ILMN_1756573	2.17159	up	NDUFA4L2
ILMN_2049303	2.81215	up	DCI
ILMN_1727809	2.02631	up	STK35
ILMN_1729033	2.30906	up	RPL9
ILMN_1657977	2.60208	up	MSRB2
ILMN_1667561	2.3667	up	IFRD1
ILMN_2405628	2.20523	up	TOP1MT
ILMN_1804642	2.39176	up	SMUG1
ILMN_1739594	2.0049	up	ACOT11
ILMN_1804490	2.10135	up	PRKRIP1
ILMN_1730391	3.59142	up	MRPS18A
ILMN_1671603	2.37238	up	MED30
ILMN_2325506	2.71617	up	BCAS4
ILMN_1808059	2.42899	up	BCAS4
ILMN_1676728	2.61557	up	DLK2
ILMN_1712975	2.39078	up	YIF1A
ILMN_1802603	3.50572	up	RFNG
ILMN_1737644	2.53774	up	TMEM219
ILMN_1765332	2.23578	up	TIMM10
ILMN_1729987	2.18414	up	SRC
ILMN_2305112	3.60189	up	CTH
ILMN_1724148	2.30618	up	ORAI1
ILMN_1717052	3.25172	up	STARD10
ILMN_2367707	2.49506	up	PKN1
ILMN_1671427	2.90048	up	FBXW4
ILMN_1670238	2.07797	up	CDC45L
ILMN_1790461	2.21111	up	C6orf125
ILMN_1781638	3.05324	up	HDDC3
ILMN_1713189	2.01961	up	C12orf41
ILMN_1683204	2.14591	up	GMEB2
ILMN_1751963	2.2308	up	ZCWPW1
ILMN_1809364	2.08449	up	NTF3
ILMN_1692865	2.19254	up	VPS37D
ILMN_2395856	2.06208	up	TMEM218
ILMN_2140799	3.15014	up	FAM24B
ILMN_1785644	2.03393	up	C20orf29
ILMN_1684158	3.47387	up	GPT2
ILMN_2386291	2.00318	up	WTIP
ILMN_1703573	2.03124	up	DNAJC17
ILMN_1708778	5.2484	up	ASS1
ILMN_1739450	2.07539	up	NFE2L1
ILMN_1683059	3.08078	up	SIRT5
ILMN_2374164	2.11697	up	HERPUD1
ILMN_1811921	2.11709	up	CSRP1
ILMN_1797005	3.4784	up	PGLS
ILMN_1652486	2.33604	up	THAP7
ILMN_1702933	3.62387	up	ADM2
ILMN_1761138	2.84669	up	C9orf142
ILMN_1781628	2.37184	up	SURF2
ILMN_2349658	2.00392	up	TSPO
ILMN_1756877	2.23677	up	C14orf179
ILMN_1793002	2.14121	up	C20orf196
ILMN_1758633	2.91064	up	CCDC130
ILMN_1666280	2.21413	up	COX11
ILMN_1770378	2.18268	up	ANAPC10
ILMN_1714148	2.20994	up	C9orf90
ILMN_2347798	2.23556	up	IFI6
ILMN_1765082	2.30544	up	RBM10
ILMN_1794132	2.16101	up	NDUFS8
ILMN_1770673	2.35482	up	AKNA
ILMN_1805512	2.26844	up	WDR13
ILMN_2186108	2.75362	up	DGCR6
ILMN_1791396	3.07607	up	DGCR6
ILMN_1687247	2.30583	up	SPATA20
ILMN_1784822	2.20133	up	PPP1R3F
ILMN_1764321	2.36139	up	ACOT4
ILMN_1763129	2.17486	up	DCTPP1
ILMN_2210729	3.7038	up	STYXL1
ILMN_1661264	3.26975	up	SHMT2
ILMN_2298818	2.77368	up	RPS29
ILMN_1786469	2.06932	up	FBXO22
ILMN_2398107	5.11423	up	ASNS
ILMN_1798270	2.5182	up	C11orf75
ILMN_1658289	2.4227	up	WDR54
ILMN_1676361	2.19035	up	ARHGAP22
ILMN_1901934	2.4226	up
ILMN_1745806	2.94848	up	PEMT
ILMN_2317658	3.43256	up	SLC3A2
ILMN_1708041	2.55238	up	PLEKHF1
ILMN_1810560	2.83024	up	P8
ILMN_1788878	2.31584	up	MORN4
ILMN_1810235	2.46811	up	ATP6V1E2
ILMN_1766309	2.21012	up	ANKRD54
ILMN_1704014	3.21935	up	LOC730256
ILMN_2054019	3.56034	up	ISG15
ILMN_2404688	3.53419	up	NUPR1
ILMN_2186597	2.57708	up	RPP21
ILMN_1678546	2.58265	up	PEX11B
ILMN_2356031	2.36643	up	RNF121
ILMN_1726456	3.88895	up	SLC3A2
ILMN_1780349	2.16372	up	TPR
ILMN_2059535	2.05855	up	PPM1F
ILMN_2368718	2.59925	up	CENPM
ILMN_1694475	2.06175	up	GTPBP2
ILMN_2134062	3.02121	up	ALKBH3
ILMN_1654445	2.33013	up	LOC347292
ILMN_1666546	2.04401	up	DUSP14
ILMN_1806603	2.31658	up	MESP1
ILMN_1668411	2.05062	up	FHL2
ILMN_2353642	2.10595	up	ATP6V0B
ILMN_1714445	4.08401	up	SLC6A9
ILMN_1714438	2.59889	up	MUTYH
ILMN_2173740	2.168	up	ASB8
ILMN_1652207	2.20383	up	COX4I1
ILMN_1670353	2.74044	up	RAD51AP1
ILMN_1681269	2.05064	up	DYRK4
ILMN_1697218	2.20456	up	MED22
ILMN_1797530	2.14384	up	CHCHD5
ILMN_1751330	2.75583	up	RBCK1
ILMN_1662263	2.1745	up	MDP1
ILMN_1732336	2.06121	up	RFC2
ILMN_2400183	3.10704	up	DPH5
ILMN_1663407	2.37691	up	SURF1
ILMN_2400874	2.16896	up	SCYL1
ILMN_2323048	2.02846	up	ERP29
ILMN_1653469	2.29003	up	RPL12
ILMN_2116366	2.11367	up	RPL12
ILMN_1786972	3.01244	up	SARS
ILMN_1657509	2.18856	up	TSEN54
ILMN_2135798	2.83391	up	NR2C2AP
ILMN_1684045	2.06144	up	CDCA4
ILMN_1689200	4.70167	up	DHDH
ILMN_1800837	2.00293	up	CFDP1
ILMN_2229940	2.93269	up	C2orf7
ILMN_2186806	2.72209	up	HLA-F
ILMN_1751753	2.54906	up	IDH2
ILMN_1772521	2.74148	up	MTHFD1L
ILMN_2358914	2.13627	up	SLC35C2
ILMN_1767422	2.28217	up	POLR1D
ILMN_1705570	2.15373	up	H2AFY2
ILMN_2066667	2.13008	up	RRP8
ILMN_1733956	2.01572	up	IARS
ILMN_1774901	2.74661	up	GDPD3
ILMN_1719753	2.27357	up	VGLL1
ILMN_1659553	2.0719	up	ANAPC1
ILMN_2224486	2.18882	up	C3orf14
ILMN_1661860	2.10116	up	ASPSCR1
ILMN_1688180	2.31048	up	ASPSCR1
ILMN_1815158	2.78869	up	GPS2
ILMN_1679836	2.11598	up	SYT8
ILMN_1663631	2.1234	up	BANP
ILMN_1746206	2.64517	up	AZI1
ILMN_1795876	2.00197	up	GPS1
ILMN_1661427	2.12141	up	RFNG
ILMN_1795383	2.42145	up	RPUSD3
ILMN_1762993	2.42694	up	PIGV
ILMN_1658452	2.61992	up	FAM53A
ILMN_1658706	2.31188	up	ST6GALNAC2
ILMN_1707631	2.11527	up	MED10
ILMN_1766658	3.01927	up	PKMYT1
ILMN_2204545	2.10621	up	ST3GAL4
ILMN_2368535	2.12096	up	FBXO17
ILMN_1714428	2.14226	up	FBXO17
ILMN_1665526	2.09718	up	TCEA2
ILMN_2090802	3.54095	up	TMEM79
ILMN_1741957	2.23629	up	RABEPK
ILMN_1711124	2.17088	up	MARVELD2
ILMN_1776515	2.15619	up	MPPE1
ILMN_1727315	2.20599	up	DENND1A
ILMN_1725169	2.08462	up	INTS12
ILMN_1802627	2.59414	up	PSMG3
ILMN_1663132	3.65758	up	ADCK2
ILMN_2157099	2.47765	up	CCNA1
ILMN_1697267	2.21687	up	PRKCZ
ILMN_1754114	2.78284	up	FLJ20021
ILMN_1780698	2.50014	up	ZFYVE19
ILMN_1810275	2.83789	up	SLC7A7
ILMN_2168520	2.7209	up	C11orf70
ILMN_1683635	2.66708	up	C11orf70
ILMN_2148796	2.00632	up	MND1
ILMN_2414014	2.19814	up	RBM10
ILMN_1693039	2.32283	up	ZFPL1
ILMN_1653794	3.55748	up	C6orf160
ILMN_1734410	2.00716	up	BNIP1
ILMN_1898124	2.84045	up
ILMN_1797793	2.50493	up	BLVRB
ILMN_1694174	2.5405	up	TRIM68
ILMN_1654609	5.15561	up	TIGA1
ILMN_2128967	2.48546	up	C11orf1
ILMN_1686254	2.08926	up	FAM127B
ILMN_1776094	2.89893	up	PPCS
ILMN_1659106	2.44534	up	PHLDA3
ILMN_1704537	2.77386	up	PHGDH
ILMN_1751075	2.10778	up	SETD4
ILMN_1773963	2.20852	up	GNA15
ILMN_1798817	2.25356	up	SDR42E1
ILMN_1736242	2.60619	up	PLEKHG4
ILMN_1794595	2.10374	up	GAMT
ILMN_1756469	2.32939	up	GAMT
ILMN_1760280	2.28365	up	NXT1
ILMN_2181892	5.26439	up	BEX2
ILMN_1680860	2.2327	up	LEMD2
ILMN_2290776	2.35159	up	AGBL5
ILMN_2353161	2.81626	up	MSLN
ILMN_1758173	3.63581	up	TMEM99
ILMN_1753712	2.13821	up	STX10
ILMN_1756696	2.10147	up	USF2
ILMN_2378670	2.01321	up	SNX15
ILMN_1741392	2.11426	up	SLC25A20
ILMN_1772527	3.22723	up	C12orf44
ILMN_1770623	2.05957	up	FAM58A
ILMN_1773247	2.73979	up	ZNF410
ILMN_1771139	2.37408	up	FBXO31
ILMN_1677385	2.82644	up	C8orf40
ILMN_2348090	2.64258	up	MRPL55
ILMN_1803846	2.99399	up	EIF1
ILMN_1814622	2.45653	up	FLJ20125
ILMN_2157240	2.26907	up	MNS1
ILMN_1808095	2.11172	up	RNF41
ILMN_1701244	2.16541	up	ITFG2
ILMN_2275803	2.69825	up	LRRC45
ILMN_1742507	2.14036	up	LRRC45
ILMN_1736577	2.32652	up	ZNF688
ILMN_1668194	2.03121	up	LMTK3
ILMN_2396648	2.05227	up	EXOSC1
ILMN_1726169	2.56649	up	EDF1
ILMN_2246894	2.27795	up	EDF1
ILMN_1803217	2.42102	up	KIAA0514
ILMN_1810901	2.98135	up	RNASEH2A
ILMN_1711166	2.1158	up	WDR8
ILMN_1796423	2.42338	up	CLIC3
ILMN_2043452	2.46494	up	FANCE
ILMN_1786843	2.13936	up	KCTD13
ILMN_1722774	2.18046	up	VPS72
ILMN_1692511	2.8752	up	TMEM106C
ILMN_1759350	2.66882	up	MED27
ILMN_1716876	2.17629	up	MED27
ILMN_2064150	3.10328	up	PRRG2
ILMN_2070355	2.08105	up	SDHAF1
ILMN_1750785	3.5649	up	SYTL1
ILMN_1707088	2.3407	up	DENND2D
ILMN_1776088	2.04621	up	NAT9
ILMN_1791366	2.09725	up	RCOR2
ILMN_1731991	2.08499	up	SCYL1
ILMN_2389013	2.06861	up	ADRM1
ILMN_1760143	2.03664	up	ADRM1
ILMN_2365549	2.13308	up	BRPF1
ILMN_1767365	2.04513	up	PAK1
ILMN_1802888	3.31237	up	ZNF185
ILMN_2331205	2.0918	up	CHKB
ILMN_1676322	2.31619	up	C1orf172
ILMN_2405521	3.01766	up	MTHFD2
ILMN_2210129	2.51952	up	PRIM1
ILMN_2348268	2.02633	up	IFFO1
ILMN_2098325	3.51191	up	C8orf33
ILMN_1706275	3.60235	up	C8orf33
ILMN_1811560	2.14453	up	SF4
ILMN_1703316	2.44023	up	LOC255783
ILMN_1777129	2.59096	up	C16orf56
ILMN_1699082	2.08933	up	MAPKAPK5
ILMN_1799589	2.30498	up	NOXA1
ILMN_1744725	2.63707	up	BTBD6
ILMN_1668535	2.02144	up	JOSD1
ILMN_1731418	2.01326	up	SP110
ILMN_1677080	2.45395	up	C11orf60
ILMN_1745807	2.8944	up	TMEM62
ILMN_2390853	3.20955	up	CTSH
ILMN_1726990	2.55366	up	DOM3Z
ILMN_1795300	2.03004	up	FLJ41603
ILMN_2058782	7.09384	up	IFI27
ILMN_1685709	3.14048	up	TMEM125
ILMN_1727271	2.70455	up	WARS
ILMN_1685088	2.34726	up	RPL36
ILMN_2073010	2.00463	up	TMEM203
ILMN_1813275	2.98267	up	DUSP22
ILMN_1796013	4.95107	up	PYCR1
ILMN_1713397	2.12242	up	NCCRP1
ILMN_1766446	3.21803	up	C6orf48
ILMN_2328813	2.30672	up	DMAP1
ILMN_1738989	4.45004	up	GOLSYN
ILMN_2122420	2.74153	up	HMGCL
ILMN_1701413	2.04032	up	PIGQ
ILMN_2047511	3.56722	up	CENTA1
ILMN_1657547	2.28407	up	CCDC34
ILMN_1803652	2.21082	up	C9orf91
ILMN_1663401	2.09331	up	LARP6
ILMN_1760245	2.97493	up	TMEM42
ILMN_1770085	2.66511	up	BTG2
ILMN_1661306	2.00805	up	LOC643433
ILMN_1708093	2.57522	up	ARHGEF5
ILMN_1748616	2.11962	up	GTF2F1
ILMN_1747281	3.16784	up	EVI5L
ILMN_1654946	2.04339	up	ZSCAN18
ILMN_2358457	2.03282	up	ATF4
ILMN_1780671	2.05721	up	PLEKHG3
ILMN_1795639	2.43716	up	MGMT
ILMN_1766793	2.21188	up	C9orf23
ILMN_1780937	2.87317	up	MUS81
ILMN_1711909	2.08241	up	EDEM2
ILMN_2222008	2.12399	up	KIFC1
ILMN_2309534	2.9446	up	RDM1
ILMN_1812769	2.12815	up	UBXN1
ILMN_1791306	2.35516	up	C9orf103
ILMN_1683927	2.07239	up	ITGAE
ILMN_1801130	2.25667	up	STOML1
ILMN_1797828	2.06532	up	DDRGK1
ILMN_1790249	2.30898	up	F8A1
ILMN_1687266	2.26776	up	TMEM191B
ILMN_1682894	2.01385	up	TMEM191B
ILMN_2393544	2.25493	up	PRMT2
ILMN_1675038	2.77027	up	PRMT2
ILMN_1775703	2.36208	up	TRAPPC6A
ILMN_1724145	2.60509	up	CBX4
ILMN_1698753	2.49049	up	PRDM13
ILMN_1661595	2.00753	up	C1orf53
ILMN_1663685	3.11678	up	DGCR6
ILMN_1717690	2.30602	up	LOC650826
ILMN_1770936	2.00576	up	COQ5
ILMN_1778401	2.11968	up	HLA-B
ILMN_2312709	2.00842	up	LCMT1
ILMN_1688452	2.00842	up	LCMT1
ILMN_1750044	2.03701	up	ZNHIT3
ILMN_1812478	2.17157	up	ZNHIT3
ILMN_1697409	2.01285	up	TNFRSF14
ILMN_1773553	2.75537	up	FLJ46906
ILMN_1701918	4.96911	up	KLHDC9
ILMN_1728224	2.03772	up	OGFR
ILMN_1745779	2.01135	up	TCTEX1D2
ILMN_1700955	2.40978	up	TCTEX1D2
ILMN_1666553	2.28805	up	SLC25A19
ILMN_1804415	2.30349	up	SMAGP
ILMN_1776522	2.32627	up	RAG1AP1
ILMN_1804263	2.02192	up	ZNF76
ILMN_2358733	2.18917	up	TAZ
ILMN_2175465	3.59524	up	RSL24D1
ILMN_2337655	2.85379	up	WARS
ILMN_1739325	2.07767	up	LOC284023
ILMN_1674811	2.52506	up	OASL
ILMN_1674661	2.49635	up	CIRBP
ILMN_1703441	2.53754	up	ZNF593
ILMN_2397954	3.2518	up	PARP3
ILMN_1669094	2.01445	up	ZNF672
ILMN_1729509	2.65472	up	C1orf43
ILMN_1659536	3.02853	up	FAM24B
ILMN_1682857	2.73134	up	NDUFAF2
ILMN_1708946	2.21849	up	VPS4A
ILMN_1699451	2.30623	up	LOC401218
ILMN_2368575	2.46236	up	GIYD1
ILMN_1716730	2.33414	up	FAM44B
ILMN_1666078	2.1983	up	HLA-H
ILMN_2130441	2.28867	up	HLA-H
ILMN_1813817	2.0802	up	MRPL55
ILMN_1742789	2.17635	up	LPXN
ILMN_1741632	4.05517	up	RAB3IL1
ILMN_1813846	2.34822	up	P2RX4
ILMN_2408400	2.97759	up	NSUN5
ILMN_1706859	2.54771	up	C22orf32
ILMN_2341690	2.04902	up	C17orf81
ILMN_2386016	2.08128	up	C2orf28
ILMN_1774584	2.29374	up	C2orf28
ILMN_1781374	2.44751	up	TUFT1
ILMN_1734440	2.41641	up	C14orf133
ILMN_2375651	2.05552	up	SCNM1
ILMN_1746598	2.00601	up	SCNM1
ILMN_1683980	2.36335	up	PLEKHM2
ILMN_2393144	2.23087	up	ARL6IP4
ILMN_2367469	3.17812	up	CARS
ILMN_1783985	2.50686	up	COQ6
ILMN_1694268	2.52571	up	HES6
ILMN_1722838	2.41799	up	MRPL46
ILMN_2232166	2.71436	up	CCDC90B
ILMN_1793017	2.24458	up	DGKQ
ILMN_1678766	2.07448	up	DYNLT1
ILMN_1786470	2.09851	up	C1orf74
ILMN_1811480	2.38804	up	ADPRHL2
ILMN_1691702	2.34976	up	ZNF775
ILMN_1657810	2.01167	up	PPM1M
ILMN_1725705	2.03827	up	CLPP
ILMN_1795104	2.05149	up	ACADS
ILMN_2176931	2.21473	up	PELI3
ILMN_2151075	2.29546	up	ZNF821
ILMN_2400352	2.2288	up	LRDD
ILMN_1697448	2.78488	up	TXNIP
ILMN_1772888	2.31595	up	LOC645688
ILMN_1738704	2.38293	up	TRIM26
ILMN_1740927	2.03502	up	LYRM4
ILMN_1653712	2.20016	up	UAP1L1
ILMN_1700001	2.09612	up	TCTA
ILMN_1769394	2.10888	up	PLCD1
ILMN_1784031	2.70423	up	TIMM44
ILMN_2395451	4.47078	up	ASS1
ILMN_2365465	3.16122	up	XBP1
ILMN_2385178	2.87496	up	MIB2
ILMN_2282077	2.66495	up	MIB2
ILMN_1705301	2.10569	up	TEAD4
ILMN_1790797	2.27451	up	VPS28
ILMN_2339863	2.09831	up	VPS28
ILMN_1754969	2.3431	up	LMCD1
ILMN_1799015	3.32829	up	PXMP2
ILMN_1681634	2.52811	up	PXMP2
ILMN_1754149	2.97068	up	LETMD1
ILMN_1760933	2.23283	up	RER1
ILMN_1727098	4.11661	up	PPP1R16B
ILMN_1701375	2.2423	up	FBXW5
ILMN_1801101	2.13152	up	ZBTB48
ILMN_1764927	2.41752	up	CDC42EP1
ILMN_2075818	2.09138	up	ZNF598
ILMN_1761566	2.21663	up	C5orf32
ILMN_1756550	2.27352	up	NUP62CL
ILMN_1793859	2.13156	up	ALDH2
ILMN_1805131	2.48292	up	C17orf90
ILMN_2043615	3.13692	up	C17orf90
ILMN_1796113	2.72435	up	BCDIN3D
ILMN_2181445	2.76243	up	BCL2L13
ILMN_1793543	2.15831	up	C1orf51
ILMN_1680341	2.18061	up	PPIE
ILMN_1679700	2.44628	up	LOC389672
ILMN_1718771	2.06908	up	CCDC24
ILMN_1654671	3.0687	up	SLMO1
ILMN_2232157	3.8358	up	SLMO1
ILMN_1661439	2.45633	up	FLOT1
ILMN_1669550	2.38285	up	MAD2L2
ILMN_2173294	3.75059	up	FLJ10916
ILMN_1721977	2.36184	up	ARD1A
ILMN_1790637	2.5418	up	C11orf80
ILMN_1705922	2.9069	up	BAIAP2
ILMN_2381296	2.34294	up	GSTZ1
ILMN_1796417	8.63661	up	ASNS
ILMN_1674063	2.26255	up	OAS2
ILMN_1702738	2.36102	up	KLC3
ILMN_1686610	2.51491	up	APBA3
ILMN_1723843	2.67801	up	CSNK2A2
ILMN_2179726	2.44545	up	C16orf93
ILMN_1651378	2.00865	up	AUP1
ILMN_1665428	2.01827	up	GSDMD
ILMN_2414027	3.27455	up	CKLF
ILMN_1750674	5.36341	up	SDSL
ILMN_1719656	2.06738	up	MRPL38
ILMN_1770048	2.29069	up	DPH5
ILMN_1746492	2.15529	up	RABL4
ILMN_1777644	2.06917	up	PIB5PA
ILMN_1764871	2.1845	up	PIGP
ILMN_1716093	2.48644	up	KRT10
ILMN_2185339	2.05407	up	LRTOMT
ILMN_1686573	2.83726	up	DEFB1
ILMN_1813456	2.42377	up	PCBD1
