# Supplementary material for: Specific gene expression signatures induced by the multiple oncogenic alterations that occur within the PTEN/PI3K/AKT pathway in lung cancer
Source: PLoS One. 2017 Jun 29;12(6):e0178865. doi: 10.1371/journal.pone.0178865 (PMC5491004; doi:10.1371/journal.pone.0178865)
Supplement: S10 File — (XLSX) [file pone.0178865.s014.xlsx]

## Sheet: CELL PROLIF_PI3K _EXC DEGs
© 2000-2016 QIAGEN. All rights reserved.
Symbol	Entrez Gene Name	Location	Type(s)	Biomarker Application(s)	Drug(s)	Entrez Gene ID for Human	Entrez Gene ID for Mouse	Entrez Gene ID for Rat
ACTN1	actinin alpha 1	Cytoplasm	transcription regulator			87	109711	81634
ANXA1	annexin A1	Plasma Membrane	enzyme	diagnosis,prognosis,unspecified application	hydrocortisone, hydrocortisone/prednisone, hydrocortisone/mitoxantrone	301	16952	25380
APP	amyloid beta precursor protein	Plasma Membrane	other	diagnosis,efficacy,unspecified application	bapineuzumab, florbetapir F18, florbetaben F	351	11820	54226
CAMK2N1	calcium/calmodulin dependent protein kinase II inhibitor 1	Plasma Membrane	kinase			55450	66259	287005
CARD10	caspase recruitment domain family member 10	Cytoplasm	other			29775	105844	315120
CCND2	cyclin D2	Nucleus	other	diagnosis,efficacy		894	12444	64033
CD44	CD44 molecule (Indian blood group)	Plasma Membrane	enzyme	diagnosis,disease progression,prognosis,unspecified application		960	12505	25406
CDCA5	cell division cycle associated 5	Cytoplasm	other			113130	67849	684771
CDH1	cadherin 1	Plasma Membrane	other	diagnosis,disease progression,efficacy,prognosis		999	12550	83502
CDK2	cyclin-dependent kinase 2	Nucleus	kinase		roscovitine, BMS-387032, CaM kinase II inhibitor, dinaciclib, milciclib, SB-1317, roniciclib, CYC065, alvocidib	1017	12566	362817
CDKN1C	cyclin-dependent kinase inhibitor 1C	Nucleus	other	unspecified application		1028
CDKN2A	cyclin-dependent kinase inhibitor 2A	Nucleus	transcription regulator	diagnosis,disease progression,efficacy,prognosis,response to therapy,safety,unspecified application		1029	12578	25163
CDKN2C	cyclin-dependent kinase inhibitor 2C	Nucleus	transcription regulator			1031	12580	54238
CMIP	c-Maf inducing protein	Cytoplasm	other			80790	74440	292051
CXCR4	C-X-C motif chemokine receptor 4	Plasma Membrane	G-protein coupled receptor	diagnosis	cladribine/cytarabine/filgrastim/idarubicin/plerixafor, POL6326, BL-8040, plerixafor	7852	12767	60628
DLL1	delta-like 1 (Drosophila)	Plasma Membrane	enzyme			28514	13388	84010
DUSP6	dual specificity phosphatase 6	Cytoplasm	phosphatase	diagnosis		1848	67603	116663
EDN1	endothelin 1	Extracellular Space	cytokine	diagnosis,efficacy,prognosis,unspecified application		1906	13614	24323
EPCAM	epithelial cell adhesion molecule	Plasma Membrane	other	unspecified application	tucotuzumab celmoleukin, catumaxomab, adecatumumab	4072	17075	171577
EPHA1	EPH receptor A1	Plasma Membrane	kinase			2041	13835	312279
EPHB6	EPH receptor B6	Plasma Membrane	kinase			2051	13848	312275
ERCC1	excision repair cross-complementation group 1	Nucleus	enzyme	diagnosis,disease progression,efficacy,prognosis,response to therapy		2067	13870	292673
F3	coagulation factor III, tissue factor	Plasma Membrane	transmembrane receptor	efficacy,unspecified application	activated recombinant human factor VII	2152	14066	25584
F2RL1	F2R like trypsin receptor 1	Plasma Membrane	G-protein coupled receptor			2150	14063	116677
FEN1	flap structure-specific endonuclease 1	Nucleus	enzyme			2237	14156	84490
FOS	FBJ murine osteosarcoma viral oncogene homolog	Nucleus	transcription regulator	diagnosis,efficacy		2353	14281	314322
FOSB	FBJ murine osteosarcoma viral oncogene homolog B	Nucleus	transcription regulator			2354	14282	100360880
FOSL1	FOS like antigen 1	Nucleus	transcription regulator			8061	14283	25445
FOXA1	forkhead box A1	Nucleus	transcription regulator	disease progression		3169	15375	25098
GLDC	glycine decarboxylase	Cytoplasm	enzyme			2731	104174	309312
GNL3	G protein nucleolar 3	Nucleus	other			26354	30877	290556
HAS3	hyaluronan synthase 3	Plasma Membrane	enzyme			3038	15118	266805
HES1	hes family bHLH transcription factor 1	Nucleus	transcription regulator			3280	15205	29577
HMGA1	high mobility group AT-hook 1	Nucleus	transcription regulator	unspecified application		3159	111241|15361	117062
HMOX1	heme oxygenase 1	Cytoplasm	enzyme	efficacy,safety,unspecified application	tin mesoporphyrin	3162	15368	24451
IGFBP2	insulin like growth factor binding protein 2	Extracellular Space	other	diagnosis,efficacy,prognosis		3485	16008	25662
IKBKG	inhibitor of kappa light polypeptide gene enhancer in B-cells, kinase gamma	Nucleus	kinase			8517	16151	309295
IL6	interleukin 6	Extracellular Space	cytokine	diagnosis,disease progression,efficacy,prognosis,response to therapy,safety,unspecified application	tocilizumab, siltuximab	3569	16193	24498
IL1A	interleukin 1 alpha	Extracellular Space	cytokine	efficacy,prognosis,unspecified application		3552	16175	24493
IL1B	interleukin 1 beta	Extracellular Space	cytokine	diagnosis,efficacy,prognosis	canakinumab, gevokizumab, canakinumab/INS, gallium nitrate	3553	16176	24494
INPP4B	inositol polyphosphate-4-phosphatase type II B	Cytoplasm	phosphatase			8821	234515	116699
IRF6	interferon regulatory factor 6	Nucleus	transcription regulator			3664	54139	364081
ITGB4	integrin subunit beta 4	Plasma Membrane	transmembrane receptor	diagnosis		3691	192897	25724
JUNB	jun B proto-oncogene	Nucleus	transcription regulator	response to therapy		3726	16477	24517
JUP	junction plakoglobin	Other	other	diagnosis,unspecified application		3728	16480	81679
KEAP1	kelch like ECH associated protein 1	Cytoplasm	transcription regulator		dimethyl fumarate	9817	50868	117519
KLF6	Kruppel-like factor 6	Nucleus	transcription regulator			1316	23849	58954
KRT19	keratin 19	Cytoplasm	other	diagnosis,disease progression,prognosis,unspecified application		3880	16669	360626
LIMA1	LIM domain and actin binding 1	Cytoplasm	other			51474	65970	300228
MCM7	minichromosome maintenance complex component 7	Nucleus	enzyme	diagnosis,disease progression		4176	17220	288532
MCRS1	microspherule protein 1	Nucleus	other			10445	51812	300222
MECOM	MDS1 and EVI1 complex locus	Nucleus	transcription regulator	prognosis		2122	14013
MST1R	macrophage stimulating 1 receptor	Plasma Membrane	kinase		crizotinib, MGCD-265	4486	19882	300999
MYC	v-myc avian myelocytomatosis viral oncogene homolog	Nucleus	transcription regulator	diagnosis,efficacy,prognosis,response to therapy,unspecified application		4609	17869	24577
NDRG1	N-myc downstream regulated 1	Nucleus	kinase			10397	17988	299923
PDGFC	platelet derived growth factor C	Extracellular Space	growth factor			56034	54635	79429
PMEPA1	prostate transmembrane protein, androgen induced 1	Plasma Membrane	other			56937	65112	311676
PRDX2	peroxiredoxin 2	Cytoplasm	enzyme			7001	21672	29338
PRPF6	pre-mRNA processing factor 6	Nucleus	transcription regulator			24148	68879	366276
PTGS2	prostaglandin-endoperoxide synthase 2	Cytoplasm	enzyme	diagnosis,disease progression,efficacy,prognosis,unspecified application	acetaminophen/pentazocine, acetaminophen/clemastine/pseudoephedrine, aspirin/butalbital/caffeine, acetaminophen/caffeine/dihydrocodeine, aspirin/hydrocodone, aspirin/oxycodone, acetaminophen/aspirin/caffeine, aspirin/pravastatin, acetaminophen/dexbrompheniramine/pseudoephedrine, aspirin/meprobamate, aspirin/caffeine/propoxyphene, aspirin/butalbital/caffeine/codeine, aspirin/caffeine/dihydrocodein…	5743	19225	29527
RASSF1	Ras association domain family member 1	Nucleus	other	diagnosis,efficacy		11186	56289	363140
RNF5	ring finger protein 5	Cytoplasm	enzyme			6048	54197	407784
SERPINB2	serpin family B member 2	Extracellular Space	other			5055	18788	60325
SERPINB5	serpin family B member 5	Extracellular Space	other	disease progression,efficacy		5268	20724	116589
SERPINE1	serpin family E member 1	Extracellular Space	other	diagnosis,disease progression,efficacy,prognosis,safety	drotrecogin alfa	5054	18787	24617
SFN	stratifin	Cytoplasm	other	prognosis		2810	55948	313017
SLC7A5	solute carrier family 7 member 5	Plasma Membrane	transporter	diagnosis		8140	20539	50719
SOX9	SRY-box 9	Nucleus	transcription regulator	disease progression,prognosis		6662	20682	140586
SPHK1	sphingosine kinase 1	Cytoplasm	kinase	diagnosis,disease progression,prognosis,unspecified application		8877	20698	170897
SSB	Sjogren syndrome antigen B	Nucleus	enzyme			6741	20823	81783
STEAP3	STEAP3 metalloreductase	Cytoplasm	transporter			55240	68428	170824
STK26	serine/threonine protein kinase 26	Nucleus	kinase			51765	70415	317589
TACC2	transforming acidic coiled-coil containing protein 2	Nucleus	other	diagnosis		10579	57752	309025
TACSTD2	tumor-associated calcium signal transducer 2	Plasma Membrane	other			4070	56753	494343
TGFA	transforming growth factor alpha	Extracellular Space	growth factor	efficacy,response to therapy		7039	21802	24827
TIMP4	TIMP metallopeptidase inhibitor 4	Extracellular Space	other	diagnosis,prognosis		7079	110595	680130
TNC	tenascin C	Extracellular Space	other	diagnosis,response to therapy		3371	21923	116640
TNFAIP3	TNF alpha induced protein 3	Nucleus	enzyme			7128	21929	683206
TP63	tumor protein p63	Nucleus	transcription regulator	diagnosis,efficacy,prognosis,unspecified application		8626	22061	246334
ZFP36	ZFP36 ring finger protein	Nucleus	transcription regulator			7538	22695	79426

## Sheet: INVASION_PI3K_EXC DEGs
© 2000-2016 QIAGEN. All rights reserved.
Symbol	Entrez Gene Name	Location	Type(s)	Biomarker Application(s)	Drug(s)	Entrez Gene ID for Human	Entrez Gene ID for Mouse	Entrez Gene ID for Rat
ADRB2	adrenoceptor beta 2	Plasma Membrane	G-protein coupled receptor	diagnosis,efficacy,unspecified application	articaine/epinephrine, bupivacaine/epinephrine, carteolol, dipivefrin, meluadrine, epinephrine/prilocaine, epinephrine/lidocaine, bedoradrine, KUL 7211, celiprolol, arformoterol, indacaterol, myogane, budesonide/formoterol, nebivolol, vilanterol, olodaterol, formoterol/mometasone furoate, glycopyrrolate/indacaterol, fluticasone furoate/vilanterol, latanoprost/timolol, umeclidinium/vilanterol, epi…	154	11555	24176
ANXA1	annexin A1	Plasma Membrane	enzyme	diagnosis,prognosis,unspecified application	hydrocortisone, hydrocortisone/prednisone, hydrocortisone/mitoxantrone	301	16952	25380
APP	amyloid beta precursor protein	Plasma Membrane	other	diagnosis,efficacy,unspecified application	bapineuzumab, florbetapir F18, florbetaben F	351	11820	54226
CARD10	caspase recruitment domain family member 10	Cytoplasm	other			29775	105844	315120
CD44	CD44 molecule (Indian blood group)	Plasma Membrane	enzyme	diagnosis,disease progression,prognosis,unspecified application		960	12505	25406
CDH1	cadherin 1	Plasma Membrane	other	diagnosis,disease progression,efficacy,prognosis		999	12550	83502
CDKN2A	cyclin-dependent kinase inhibitor 2A	Nucleus	transcription regulator	diagnosis,disease progression,efficacy,prognosis,response to therapy,safety,unspecified application		1029	12578	25163
CXCR4	C-X-C motif chemokine receptor 4	Plasma Membrane	G-protein coupled receptor	diagnosis	cladribine/cytarabine/filgrastim/idarubicin/plerixafor, POL6326, BL-8040, plerixafor	7852	12767	60628
DDR1	discoidin domain receptor tyrosine kinase 1	Plasma Membrane	kinase	diagnosis	nilotinib, imatinib	780	12305	25678
DUSP6	dual specificity phosphatase 6	Cytoplasm	phosphatase	diagnosis		1848	67603	116663
EDN1	endothelin 1	Extracellular Space	cytokine	diagnosis,efficacy,prognosis,unspecified application		1906	13614	24323
EPCAM	epithelial cell adhesion molecule	Plasma Membrane	other	unspecified application	tucotuzumab celmoleukin, catumaxomab, adecatumumab	4072	17075	171577
EPHB6	EPH receptor B6	Plasma Membrane	kinase			2051	13848	312275
FBLIM1	filamin binding LIM protein 1	Plasma Membrane	other			54751	74202	362650
FBLN1	fibulin 1	Extracellular Space	other	unspecified application		2192	14114	315191
FBLN5	fibulin 5	Extracellular Space	other			10516	23876	29158
FOS	FBJ murine osteosarcoma viral oncogene homolog	Nucleus	transcription regulator	diagnosis,efficacy		2353	14281	314322
FOSL1	FOS like antigen 1	Nucleus	transcription regulator			8061	14283	25445
FOXA1	forkhead box A1	Nucleus	transcription regulator	disease progression		3169	15375	25098
FXYD5	FXYD domain containing ion transport regulator 5	Plasma Membrane	ion channel			53827	18301	60338
HAS3	hyaluronan synthase 3	Plasma Membrane	enzyme			3038	15118	266805
HMGA1	high mobility group AT-hook 1	Nucleus	transcription regulator	unspecified application		3159	111241|15361	117062
HMOX1	heme oxygenase 1	Cytoplasm	enzyme	efficacy,safety,unspecified application	tin mesoporphyrin	3162	15368	24451
IGFBP2	insulin like growth factor binding protein 2	Extracellular Space	other	diagnosis,efficacy,prognosis		3485	16008	25662
IL6	interleukin 6	Extracellular Space	cytokine	diagnosis,disease progression,efficacy,prognosis,response to therapy,safety,unspecified application	tocilizumab, siltuximab	3569	16193	24498
IL1B	interleukin 1 beta	Extracellular Space	cytokine	diagnosis,efficacy,prognosis	canakinumab, gevokizumab, canakinumab/INS, gallium nitrate	3553	16176	24494
IRF6	interferon regulatory factor 6	Nucleus	transcription regulator			3664	54139	364081
ITGB4	integrin subunit beta 4	Plasma Membrane	transmembrane receptor	diagnosis		3691	192897	25724
JUNB	jun B proto-oncogene	Nucleus	transcription regulator	response to therapy		3726	16477	24517
JUP	junction plakoglobin	Other	other	diagnosis,unspecified application		3728	16480	81679
KEAP1	kelch like ECH associated protein 1	Cytoplasm	transcription regulator		dimethyl fumarate	9817	50868	117519
KLF6	Kruppel-like factor 6	Nucleus	transcription regulator			1316	23849	58954
KRT19	keratin 19	Cytoplasm	other	diagnosis,disease progression,prognosis,unspecified application		3880	16669	360626
LAMB3	laminin subunit beta 3	Extracellular Space	transporter			3914	16780	305078
LIMA1	LIM domain and actin binding 1	Cytoplasm	other			51474	65970	300228
MST1R	macrophage stimulating 1 receptor	Plasma Membrane	kinase		crizotinib, MGCD-265	4486	19882	300999
MYC	v-myc avian myelocytomatosis viral oncogene homolog	Nucleus	transcription regulator	diagnosis,efficacy,prognosis,response to therapy,unspecified application		4609	17869	24577
NDRG1	N-myc downstream regulated 1	Nucleus	kinase			10397	17988	299923
PLA2G16	phospholipase A2 group XVI	Nucleus	enzyme			11145	225845	24913
PTGS2	prostaglandin-endoperoxide synthase 2	Cytoplasm	enzyme	diagnosis,disease progression,efficacy,prognosis,unspecified application	acetaminophen/pentazocine, acetaminophen/clemastine/pseudoephedrine, aspirin/butalbital/caffeine, acetaminophen/caffeine/dihydrocodeine, aspirin/hydrocodone, aspirin/oxycodone, acetaminophen/aspirin/caffeine, aspirin/pravastatin, acetaminophen/dexbrompheniramine/pseudoephedrine, aspirin/meprobamate, aspirin/caffeine/propoxyphene, aspirin/butalbital/caffeine/codeine, aspirin/caffeine/dihydrocodein…	5743	19225	29527
RASSF1	Ras association domain family member 1	Nucleus	other	diagnosis,efficacy		11186	56289	363140
S100A14	S100 calcium binding protein A14	Cytoplasm	other			57402	66166
SERPINB5	serpin family B member 5	Extracellular Space	other	disease progression,efficacy		5268	20724	116589
SERPINE1	serpin family E member 1	Extracellular Space	other	diagnosis,disease progression,efficacy,prognosis,safety	drotrecogin alfa	5054	18787	24617
SFN	stratifin	Cytoplasm	other	prognosis		2810	55948	313017
SFRP1	secreted frizzled-related protein 1	Plasma Membrane	transmembrane receptor	diagnosis,prognosis		6422	20377	84402
SNAI2	snail family zinc finger 2	Nucleus	transcription regulator			6591	20583	25554
SOX9	SRY-box 9	Nucleus	transcription regulator	disease progression,prognosis		6662	20682	140586
SPHK1	sphingosine kinase 1	Cytoplasm	kinase	diagnosis,disease progression,prognosis,unspecified application		8877	20698	170897
SPHK2	sphingosine kinase 2	Cytoplasm	kinase			56848	56632	308589
TGFA	transforming growth factor alpha	Extracellular Space	growth factor	efficacy,response to therapy		7039	21802	24827
TIMP4	TIMP metallopeptidase inhibitor 4	Extracellular Space	other	diagnosis,prognosis		7079	110595	680130
TNC	tenascin C	Extracellular Space	other	diagnosis,response to therapy		3371	21923	116640
TP63	tumor protein p63	Nucleus	transcription regulator	diagnosis,efficacy,prognosis,unspecified application		8626	22061	246334

## Sheet: MIGRATION_PI3K_EXC DEGs
© 2000-2016 QIAGEN. All rights reserved.
Symbol	Entrez Gene Name	Location	Type(s)	Biomarker Application(s)	Drug(s)	Entrez Gene ID for Human	Entrez Gene ID for Mouse	Entrez Gene ID for Rat
ADRB2	adrenoceptor beta 2	Plasma Membrane	G-protein coupled receptor	diagnosis,efficacy,unspecified application	articaine/epinephrine, bupivacaine/epinephrine, carteolol, dipivefrin, meluadrine, epinephrine/prilocaine, epinephrine/lidocaine, bedoradrine, KUL 7211, celiprolol, arformoterol, indacaterol, myogane, budesonide/formoterol, nebivolol, vilanterol, olodaterol, formoterol/mometasone furoate, glycopyrrolate/indacaterol, fluticasone furoate/vilanterol, latanoprost/timolol, umeclidinium/vilanterol, epi…	154	11555	24176
ANXA1	annexin A1	Plasma Membrane	enzyme	diagnosis,prognosis,unspecified application	hydrocortisone, hydrocortisone/prednisone, hydrocortisone/mitoxantrone	301	16952	25380
APP	amyloid beta precursor protein	Plasma Membrane	other	diagnosis,efficacy,unspecified application	bapineuzumab, florbetapir F18, florbetaben F	351	11820	54226
ARHGDIB	Rho GDP dissociation inhibitor beta	Cytoplasm	enzyme	diagnosis		397	11857	362456
CARD10	caspase recruitment domain family member 10	Cytoplasm	other			29775	105844	315120
CD44	CD44 molecule (Indian blood group)	Plasma Membrane	enzyme	diagnosis,disease progression,prognosis,unspecified application		960	12505	25406
CDH1	cadherin 1	Plasma Membrane	other	diagnosis,disease progression,efficacy,prognosis		999	12550	83502
CDKN2A	cyclin-dependent kinase inhibitor 2A	Nucleus	transcription regulator	diagnosis,disease progression,efficacy,prognosis,response to therapy,safety,unspecified application		1029	12578	25163
CXCR4	C-X-C motif chemokine receptor 4	Plasma Membrane	G-protein coupled receptor	diagnosis	cladribine/cytarabine/filgrastim/idarubicin/plerixafor, POL6326, BL-8040, plerixafor	7852	12767	60628
EDN1	endothelin 1	Extracellular Space	cytokine	diagnosis,efficacy,prognosis,unspecified application		1906	13614	24323
F3	coagulation factor III, tissue factor	Plasma Membrane	transmembrane receptor	efficacy,unspecified application	activated recombinant human factor VII	2152	14066	25584
F2RL1	F2R like trypsin receptor 1	Plasma Membrane	G-protein coupled receptor			2150	14063	116677
FBLIM1	filamin binding LIM protein 1	Plasma Membrane	other			54751	74202	362650
FBLN5	fibulin 5	Extracellular Space	other			10516	23876	29158
FOSL1	FOS like antigen 1	Nucleus	transcription regulator			8061	14283	25445
FOXA1	forkhead box A1	Nucleus	transcription regulator	disease progression		3169	15375	25098
GRINA	glutamate ionotropic receptor NMDA type subunit associated protein 1	Other	ion channel			2907	66168	266668
HAS3	hyaluronan synthase 3	Plasma Membrane	enzyme			3038	15118	266805
HMOX1	heme oxygenase 1	Cytoplasm	enzyme	efficacy,safety,unspecified application	tin mesoporphyrin	3162	15368	24451
IGFBP2	insulin like growth factor binding protein 2	Extracellular Space	other	diagnosis,efficacy,prognosis		3485	16008	25662
IL6	interleukin 6	Extracellular Space	cytokine	diagnosis,disease progression,efficacy,prognosis,response to therapy,safety,unspecified application	tocilizumab, siltuximab	3569	16193	24498
IL1A	interleukin 1 alpha	Extracellular Space	cytokine	efficacy,prognosis,unspecified application		3552	16175	24493
IL1B	interleukin 1 beta	Extracellular Space	cytokine	diagnosis,efficacy,prognosis	canakinumab, gevokizumab, canakinumab/INS, gallium nitrate	3553	16176	24494
ITGB4	integrin subunit beta 4	Plasma Membrane	transmembrane receptor	diagnosis		3691	192897	25724
JUP	junction plakoglobin	Other	other	diagnosis,unspecified application		3728	16480	81679
KEAP1	kelch like ECH associated protein 1	Cytoplasm	transcription regulator		dimethyl fumarate	9817	50868	117519
KLF6	Kruppel-like factor 6	Nucleus	transcription regulator			1316	23849	58954
KRT19	keratin 19	Cytoplasm	other	diagnosis,disease progression,prognosis,unspecified application		3880	16669	360626
LAMA3	laminin subunit alpha 3	Extracellular Space	other	diagnosis		3909	16774	307582
LAMB3	laminin subunit beta 3	Extracellular Space	transporter			3914	16780	305078
LAMC2	laminin subunit gamma 2	Extracellular Space	other	diagnosis		3918	16782	192362
MST1R	macrophage stimulating 1 receptor	Plasma Membrane	kinase		crizotinib, MGCD-265	4486	19882	300999
MYC	v-myc avian myelocytomatosis viral oncogene homolog	Nucleus	transcription regulator	diagnosis,efficacy,prognosis,response to therapy,unspecified application		4609	17869	24577
MYH9	myosin, heavy chain 9, non-muscle	Cytoplasm	enzyme	unspecified application		4627	17886	100911597
NDRG1	N-myc downstream regulated 1	Nucleus	kinase			10397	17988	299923
PAK6	p21 protein (Cdc42/Rac)-activated kinase 6	Cytoplasm	kinase			56924	214230	296078
PRDX2	peroxiredoxin 2	Cytoplasm	enzyme			7001	21672	29338
PRKD1	protein kinase D1	Cytoplasm	kinase			5587	18760	85421
PTGS2	prostaglandin-endoperoxide synthase 2	Cytoplasm	enzyme	diagnosis,disease progression,efficacy,prognosis,unspecified application	acetaminophen/pentazocine, acetaminophen/clemastine/pseudoephedrine, aspirin/butalbital/caffeine, acetaminophen/caffeine/dihydrocodeine, aspirin/hydrocodone, aspirin/oxycodone, acetaminophen/aspirin/caffeine, aspirin/pravastatin, acetaminophen/dexbrompheniramine/pseudoephedrine, aspirin/meprobamate, aspirin/caffeine/propoxyphene, aspirin/butalbital/caffeine/codeine, aspirin/caffeine/dihydrocodein…	5743	19225	29527
RASSF1	Ras association domain family member 1	Nucleus	other	diagnosis,efficacy		11186	56289	363140
SDC1	syndecan 1	Plasma Membrane	enzyme	efficacy,unspecified application		6382	20969	25216
SERPINE1	serpin family E member 1	Extracellular Space	other	diagnosis,disease progression,efficacy,prognosis,safety	drotrecogin alfa	5054	18787	24617
SFN	stratifin	Cytoplasm	other	prognosis		2810	55948	313017
SNAI2	snail family zinc finger 2	Nucleus	transcription regulator			6591	20583	25554
SOX9	SRY-box 9	Nucleus	transcription regulator	disease progression,prognosis		6662	20682	140586
SPHK1	sphingosine kinase 1	Cytoplasm	kinase	diagnosis,disease progression,prognosis,unspecified application		8877	20698	170897
SPHK2	sphingosine kinase 2	Cytoplasm	kinase			56848	56632	308589
TACSTD2	tumor-associated calcium signal transducer 2	Plasma Membrane	other			4070	56753	494343
TGFA	transforming growth factor alpha	Extracellular Space	growth factor	efficacy,response to therapy		7039	21802	24827
TNC	tenascin C	Extracellular Space	other	diagnosis,response to therapy		3371	21923	116640
TP63	tumor protein p63	Nucleus	transcription regulator	diagnosis,efficacy,prognosis,unspecified application		8626	22061	246334
