# Supplementary material for: Specific gene expression signatures induced by the multiple oncogenic alterations that occur within the PTEN/PI3K/AKT pathway in lung cancer
Source: PLoS One. 2017 Jun 29;12(6):e0178865. doi: 10.1371/journal.pone.0178865 (PMC5491004; doi:10.1371/journal.pone.0178865)
Supplement: S11 File — (XLSX) [file pone.0178865.s015.xlsx]

## Sheet: CELL_PROLIF_shPTEN_EXC DEGs
© 2000-2016 QIAGEN. All rights reserved.
Symbol	Entrez Gene Name	Location	Type(s)	Biomarker Application(s)	Drug(s)	Entrez Gene ID for Human	Entrez Gene ID for Mouse	Entrez Gene ID for Rat
ACACA	acetyl-CoA carboxylase alpha	Cytoplasm	enzyme			31	107476	60581
ACLY	ATP citrate lyase	Cytoplasm	enzyme	unspecified application		47	104112	24159
ACSL4	acyl-CoA synthetase long-chain family member 4	Cytoplasm	enzyme			2182	50790	113976
ACTB	actin, beta	Cytoplasm	other			60	11461	81822
ADAM9	ADAM metallopeptidase domain 9	Plasma Membrane	peptidase	efficacy,prognosis		8754	11502	290834
ADAM10	ADAM metallopeptidase domain 10	Plasma Membrane	peptidase			102	11487	29650
AHNAK	AHNAK nucleoprotein	Nucleus	other			79026	66395	191572
AHR	aryl hydrocarbon receptor	Nucleus	ligand-dependent nuclear receptor			196	11622	25690
ALDH1L1	aldehyde dehydrogenase 1 family member L1	Cytoplasm	enzyme			10840	107747	64392
ALKBH3	alkB homolog 3, alpha-ketoglutarate-dependent dioxygenase	Nucleus	enzyme			221120	69113	362169
APAF1	apoptotic peptidase activating factor 1	Cytoplasm	other	diagnosis		317	11783	78963
ARHGEF2	Rho/Rac guanine nucleotide exchange factor 2	Cytoplasm	other			9181	16800	310635
ASCC3	activating signal cointegrator 1 complex subunit 3	Cytoplasm	enzyme			10973	77987	309887
ASNS	asparagine synthetase (glutamine-hydrolyzing)	Cytoplasm	enzyme			440	27053	25612
ATM	ATM serine/threonine kinase	Nucleus	kinase	diagnosis	AZD0156	472	11920	300711
ATP2A2	ATPase sarcoplasmic/endoplasmic reticulum Ca2+ transporting 2	Cytoplasm	transporter			488	11938	29693
AXIN1	axin 1	Cytoplasm	other			8312	12005	79257
BAD	BCL2 associated agonist of cell death	Cytoplasm	other	efficacy		572	12015	64639
BAIAP2L1	BAI1 associated protein 2 like 1	Cytoplasm	other			55971	66898	304282
BCL3	B-cell CLL/lymphoma 3	Nucleus	transcription regulator			602	12051	680611
BEX2	brain expressed X-linked 2	Nucleus	other			84707
BIN1	bridging integrator 1	Nucleus	other			274	30948	117028
BMPR2	bone morphogenetic protein receptor type 2	Plasma Membrane	kinase	diagnosis,unspecified application		659	12168	140590
BTG2	BTG family member 2	Nucleus	transcription regulator			7832	12227	29619
CAV1	caveolin 1	Plasma Membrane	transmembrane receptor	diagnosis		857	12389	25404
CBL	Cbl proto-oncogene	Nucleus	transcription regulator			867	12402	500985
CBX7	chromobox 7	Nucleus	other			23492	52609	362962
CDCA4	cell division cycle associated 4	Nucleus	other			55038	71963	500727
CDKN2B	cyclin-dependent kinase inhibitor 2B	Nucleus	transcription regulator	diagnosis,prognosis		1030	12579	25164
CES2	carboxylesterase 2	Cytoplasm	enzyme			8824	436059	498940
CIRBP	cold inducible RNA binding protein	Nucleus	translation regulator			1153	12696	81825
CREB1	cAMP responsive element binding protein 1	Nucleus	transcription regulator			1385	12912	81646
CRK	v-crk avian sarcoma virus CT10 oncogene homolog	Cytoplasm	other			1398	12928	54245
CSNK2A2	casein kinase 2 alpha 2	Cytoplasm	kinase			1459	13000	307641
CTNNBIP1	catenin beta interacting protein 1	Cytoplasm	other			56998	67087	503000
CXADR	coxsackie virus and adenovirus receptor	Plasma Membrane	transmembrane receptor			1525	13052	89843
CYP1B1	cytochrome P450 family 1 subfamily B member 1	Cytoplasm	enzyme	diagnosis,efficacy,prognosis,unspecified application		1545	13078	25426
DEFB1	defensin beta 1	Extracellular Space	other	diagnosis,unspecified application		1672
DIABLO	diablo IAP-binding mitochondrial protein	Cytoplasm	other			56616	66593
DKK1	dickkopf WNT signaling pathway inhibitor 1	Extracellular Space	growth factor	efficacy,prognosis,unspecified application		22943	13380	293897|100912050
DLGAP5	discs large homolog associated protein 5	Nucleus	phosphatase			9787	218977	289997
DNAJB2	DnaJ heat shock protein family (Hsp40) member B2	Nucleus	other			3300	56812	689593
DUSP19	dual specificity phosphatase 19	Cytoplasm	phosphatase			142679	68082	311151
DVL2	dishevelled segment polarity protein 2	Cytoplasm	other			1856	13543	303251
ECT2	epithelial cell transforming 2	Cytoplasm	other			1894	13605	361921
EIF1	eukaryotic translation initiation factor 1	Cytoplasm	translation regulator			10209		500402
EIF4EBP1	eukaryotic translation initiation factor 4E binding protein 1	Cytoplasm	translation regulator	efficacy		1978	13685	116636
ENAH	enabled homolog (Drosophila)	Plasma Membrane	other	disease progression		55740	13800	360891
ETS1	ETS proto-oncogene 1, transcription factor	Nucleus	transcription regulator	unspecified application		2113	23871	24356
FASN	fatty acid synthase	Cytoplasm	enzyme	diagnosis,efficacy	TVB-2640, orlistat, cerulenin	2194	14104	50671
FBXL15	F-box and leucine-rich repeat protein 15	Cytoplasm	other			79176	68431	309453
FBXO4	F-box protein 4	Nucleus	enzyme			26272	106052	310363
FBXO32	F-box protein 32	Cytoplasm	enzyme			114907	67731	171043
FDFT1	farnesyl-diphosphate farnesyltransferase 1	Cytoplasm	enzyme	unspecified application	lapaquistat, zoledronic acid	2222	14137	29580
FHL2	four and a half LIM domains 2	Nucleus	transcription regulator			2274	14200	63839
FKBP5	FK506 binding protein 5	Nucleus	enzyme			2289	14229	361810
FLOT1	flotillin 1	Plasma Membrane	other			10211	14251	64665
FOXO3	forkhead box O3	Nucleus	transcription regulator	efficacy		2309	56484	294515
G6PD	glucose-6-phosphate dehydrogenase	Cytoplasm	enzyme			2539	14381	24377
GNA15	G protein subunit alpha 15	Plasma Membrane	enzyme			2769	14676	89788
GPS2	G protein pathway suppressor 2	Nucleus	transcription regulator			2874	56310	497941
HES6	hes family bHLH transcription factor 6	Nucleus	transcription regulator			55502	55927	316626
HIF1A	hypoxia inducible factor 1 alpha subunit	Nucleus	transcription regulator	diagnosis,efficacy,prognosis,response to therapy		3091	15251	29560
HIPK2	homeodomain interacting protein kinase 2	Nucleus	kinase			28996	15258	362342
HK2	hexokinase 2	Cytoplasm	kinase			3099	15277	25059
HMGCR	3-hydroxy-3-methylglutaryl-CoA reductase	Cytoplasm	enzyme	efficacy	aspirin/pravastatin, ezetimibe/fluvastatin, atorvastatin/niacin, fenofibric acid/rosuvastatin, atorvastatin/ezetimibe, ezetimibe/rosuvastatin, simvastatin/sitagliptin, atorvastatin/choline fenofibrate, choline fenofibrate/simvastatin, fenofibrate/simvastatin, pitavastatin, statin, lovastatin/niacin, ezetimibe/simvastatin, amlodipine/atorvastatin, fluvastatin, cerivastatin, atorvastatin, pravastat…	3156	15357	25675
HNRNPA1	heterogeneous nuclear ribonucleoprotein A1	Nucleus	other			3178		29578
HNRNPA2B1	heterogeneous nuclear ribonucleoprotein A2/B1	Nucleus	other			3181	53379	362361
HNRNPH2	heterogeneous nuclear ribonucleoprotein H2 (H')	Nucleus	other			3188	56258	308650
HNRNPK	heterogeneous nuclear ribonucleoprotein K	Nucleus	transcription regulator	prognosis		3190	15387	117282
HOXB7	homeobox B7	Nucleus	transcription regulator			3217	15415	497985
HSP90AA1	heat shock protein 90kDa alpha family class A member 1	Cytoplasm	enzyme	safety,unspecified application	alvespimycin, retaspimycin, luminespib, cisplatin	3320	15519	299331
HSPA5	heat shock protein family A (Hsp70) member 5	Cytoplasm	enzyme	unspecified application		3309	14828	25617
IDH2	isocitrate dehydrogenase (NADP(+)) 2, mitochondrial	Cytoplasm	enzyme			3418	269951	361596
IL10	interleukin 10	Extracellular Space	cytokine	diagnosis,disease progression,efficacy,prognosis,response to therapy,safety,unspecified application		3586	16153	25325
IL17RD	interleukin 17 receptor D	Cytoplasm	other			54756	171463	498576
IL6ST	interleukin 6 signal transducer	Plasma Membrane	transmembrane receptor	unspecified application		3572	16195	25205
IPO7	importin 7	Nucleus	transporter			10527	233726	308939
IRS1	insulin receptor substrate 1	Cytoplasm	enzyme	efficacy		3667	16367	25467
ITGAV	integrin subunit alpha V	Plasma Membrane	ion channel	diagnosis	abciximab, CNTO 95, cilengitide	3685	16410	296456
ITGB1	integrin subunit beta 1	Plasma Membrane	transmembrane receptor	disease progression,prognosis		3688	16412	24511
KCTD12	potassium channel tetramerization domain containing 12	Plasma Membrane	ion channel			115207	239217	364458
KIAA0101	KIAA0101	Nucleus	other			9768	68026	300795
KIF20A	kinesin family member 20A	Cytoplasm	transporter			10112	19348	361308
KLF2	Kruppel-like factor 2	Nucleus	transcription regulator			10365	16598	306330
KMT2E	lysine methyltransferase 2E	Nucleus	enzyme			55904	69188	311968
KRAS	Kirsten rat sarcoma viral oncogene homolog	Cytoplasm	enzyme	diagnosis,efficacy,prognosis,response to therapy,unspecified application		3845	16653	24525
KRT10	keratin 10	Cytoplasm	other			3858
LDHA	lactate dehydrogenase A	Cytoplasm	enzyme	efficacy,unspecified application		3939	16828
LEP	leptin	Extracellular Space	growth factor	diagnosis,efficacy,prognosis,safety,unspecified application		3952	16846	25608
LGALS7/LGALS7B	lectin, galactoside binding soluble 7	Extracellular Space	other	disease progression		3963|653499	16858	29518
LIG1	ligase I, DNA, ATP-dependent	Nucleus	enzyme			3978	16881	81513|100911727
LILRB1	leukocyte immunoglobulin like receptor B1	Plasma Membrane	transmembrane receptor			10859
LOC102724788/PRODH	proline dehydrogenase 1	Cytoplasm	enzyme	diagnosis		5625|102724788	19125	680409
LPAR2	lysophosphatidic acid receptor 2	Plasma Membrane	G-protein coupled receptor			9170	53978	498609
MAD1L1	MAD1 mitotic arrest deficient like 1	Nucleus	other			8379	17120	680006
MAP2K4	mitogen-activated protein kinase kinase 4	Cytoplasm	kinase			6416	26398	287398
MED19	mediator complex subunit 19	Nucleus	other			219541	381379	311165
MGEA5	meningioma expressed antigen 5 (hyaluronidase)	Cytoplasm	enzyme			10724	76055	154968
MGMT	O-6-methylguanine-DNA methyltransferase	Nucleus	enzyme	diagnosis,efficacy,prognosis	O6-benzylguanine, O6-alkylguanine-DNA alkyltransferase inhibitor	4255	17314	25332
MIER1	MIER1 transcriptional regulator	Nucleus	other			57708	71148	313418
MSH3	mutS homolog 3	Nucleus	enzyme	diagnosis		4437	17686	499505
MSLN	mesothelin	Extracellular Space	other	diagnosis,prognosis,unspecified application	amatuximab	10232	56047	60333
MTAP	methylthioadenosine phosphorylase	Nucleus	enzyme	efficacy,prognosis,safety		4507	66902
NAA10	N(alpha)-acetyltransferase 10, NatA catalytic subunit	Nucleus	enzyme			8260	56292	363518
NDUFAF2	NADH:ubiquinone oxidoreductase complex assembly factor 2	Cytoplasm	enzyme			91942	75597	361894
NFIB	nuclear factor I B	Nucleus	transcription regulator			4781	18028	29227
NFKBIB	NFKB inhibitor beta	Nucleus	transcription regulator			4793	18036	81525
NGF	nerve growth factor	Extracellular Space	growth factor			4803	18049	310738
NQO1	NAD(P)H quinone dehydrogenase 1	Cytoplasm	enzyme	diagnosis,unspecified application		1728	18104	24314
NRP1	neuropilin 1	Plasma Membrane	transmembrane receptor	diagnosis,efficacy		8829	18186	246331
NTF3	neurotrophin 3	Extracellular Space	growth factor	diagnosis		4908	18205	81737
OAS3	2'-5'-oligoadenylate synthetase 3	Cytoplasm	enzyme			4940	246727	494202
OGFR	opioid growth factor receptor	Plasma Membrane	other		enkephalin, methionine	11054	72075	83525
OGT	O-linked N-acetylglucosamine (GlcNAc) transferase	Cytoplasm	enzyme			8473	108155	26295
PAFAH1B1	platelet activating factor acetylhydrolase 1b regulatory subunit 1	Cytoplasm	enzyme			5048	18472	83572
PAK1	p21 protein (Cdc42/Rac)-activated kinase 1	Cytoplasm	kinase			5058	18479	29431
PCK2	phosphoenolpyruvate carboxykinase 2, mitochondrial	Cytoplasm	kinase			5106	74551	361042
PDCD4	programmed cell death 4 (neoplastic transformation inhibitor)	Nucleus	other	prognosis		27250	18569	64031
PHF1	PHD finger protein 1	Nucleus	transcription regulator			5252	21652	294287
PIK3C2A	phosphatidylinositol-4-phosphate 3-kinase catalytic subunit type 2 alpha	Cytoplasm	kinase			5286	18704	361632
PIK3R1	phosphoinositide-3-kinase regulatory subunit 1	Cytoplasm	kinase			5295	18708	25513
PIP4K2B	phosphatidylinositol-5-phosphate 4-kinase type 2 beta	Cytoplasm	kinase			8396	108083	89812
PLOD2	procollagen-lysine,2-oxoglutarate 5-dioxygenase 2	Cytoplasm	enzyme			5352	26432	300901
PNPT1	polyribonucleotide nucleotidyltransferase 1	Cytoplasm	enzyme			87178	71701	360992
POLD4	polymerase (DNA) delta 4, accessory subunit	Nucleus	enzyme			57804	69745	361698
PRMT1	protein arginine methyltransferase 1	Nucleus	enzyme			3276	15469	60421
PSMC2	proteasome 26S subunit, ATPase 2	Nucleus	peptidase			5701	19181	25581
PTEN	phosphatase and tensin homolog	Cytoplasm	phosphatase	diagnosis,disease progression,efficacy,prognosis,response to therapy,unspecified application		5728	19211	50557
PTPN11	protein tyrosine phosphatase, non-receptor type 11	Cytoplasm	phosphatase			5781	19247	25622
RAB8B	RAB8B, member RAS oncogene family	Cytoplasm	enzyme			51762	235442	266688
RAD21	RAD21 cohesin complex component	Nucleus	transcription regulator			5885	19357	314949
RAD23A	RAD23 homolog A, nucleotide excision repair protein	Nucleus	other			5886	19358	361381
RAP1GAP	RAP1 GTPase activating protein	Cytoplasm	other			5909	110351	313644
RARRES3	retinoic acid receptor responder 3	Cytoplasm	enzyme			5920
RASSF1	Ras association domain family member 1	Nucleus	other	diagnosis,efficacy		11186	56289	363140
RB1	retinoblastoma 1	Nucleus	transcription regulator	diagnosis,efficacy,prognosis,unspecified application		5925	19645	24708
RBCK1	RANBP2-type and C3HC4-type zinc finger containing 1	Cytoplasm	transcription regulator			10616	24105	60383
RNF41	ring finger protein 41	Cytoplasm	enzyme			10193	67588	362814
RPS6KB1	ribosomal protein S6 kinase B1	Cytoplasm	kinase	diagnosis,efficacy,prognosis		6198	72508	83840
SCD	stearoyl-CoA desaturase (delta-9-desaturase)	Cytoplasm	enzyme	diagnosis		6319	20249	246074
SDCBP	syndecan binding protein	Plasma Membrane	enzyme			6386	53378	83841
SLC25A42	solute carrier family 25 member 42	Cytoplasm	transporter			284439	73095	689414
SLC3A2	solute carrier family 3 member 2	Plasma Membrane	transporter			6520	17254	50567
SMAD5	SMAD family member 5	Nucleus	transcription regulator			4090	17129	59328
SMARCB1	SWI/SNF related, matrix associated, actin dependent regulator of chromatin, subfamily b, member 1	Nucleus	transcription regulator	diagnosis		6598	20587	361825
SON	SON DNA binding protein	Nucleus	other			6651	20658	304092
SP110	SP110 nuclear body protein	Nucleus	other			3431	546061|109032|624083|101056250|677525|102638047	301570
SPAST	spastin	Nucleus	enzyme			6683	50850	362700
SRC	SRC proto-oncogene, non-receptor tyrosine kinase	Cytoplasm	kinase	diagnosis,disease progression,efficacy,prognosis,response to therapy	dasatinib, AZM-475271, saracatinib, nintedanib, KX-01, pexmetinib, AZD0424, bosutinib	6714	20779	83805
SREBF1	sterol regulatory element binding transcription factor 1	Nucleus	transcription regulator	diagnosis		6720	20787	78968
SRSF2	serine/arginine-rich splicing factor 2	Nucleus	transcription regulator			6427	20382	494445
SSTR2	somatostatin receptor 2	Plasma Membrane	G-protein coupled receptor		pasireotide, octreotide/prednisone, everolimus/pasireotide, lanreotide, octreotide	6752	20606	54305
STAP2	signal transducing adaptor family member 2	Cytoplasm	other			55620	106766	363334
STARD13	StAR related lipid transfer domain containing 13	Cytoplasm	other			90627	243362	498130
SULT2B1	sulfotransferase family 2B member 1	Cytoplasm	enzyme			6820	54200	292915
SUZ12	SUZ12 polycomb repressive complex 2 subunit	Nucleus	enzyme			23512	52615	688041
TADA3	transcriptional adaptor 3	Nucleus	transcription regulator			10474	101206	362414
TCP1	t-complex 1	Cytoplasm	other			6950	21454	24818
TFPI	tissue factor pathway inhibitor	Extracellular Space	other		dalteparin	7035	21788	29436
TFRC	transferrin receptor	Plasma Membrane	transporter	diagnosis,efficacy		7037	22042	64678
TMEM2	transmembrane protein 2	Cytoplasm	other			23670	83921	309400
TNFSF14	tumor necrosis factor superfamily member 14	Extracellular Space	cytokine			8740	50930	301133
TNFSF15	tumor necrosis factor superfamily member 15	Extracellular Space	cytokine			9966	326623	252878
TOPBP1	topoisomerase (DNA) II binding protein 1	Nucleus	other			11073	235559	315969
TPD52L1	tumor protein D52-like 1	Cytoplasm	other			7164	21987	689256
TRIB2	tribbles pseudokinase 2	Plasma Membrane	kinase			28951	217410
TRIM39	tripartite motif containing 39	Cytoplasm	other			56658	79263	309591
TSPO	translocator protein	Cytoplasm	transmembrane receptor		CGS-8216, fluoxetine/olanzapine, estazolam, clorazepate, eszopiclone, temazepam, zolpidem, chlordiazepoxide, lorazepam, olanzapine, triazolam, flumazenil, clonazepam, flurazepam, midazolam, flunitrazepam, alprazolam, zaleplon, SSR180575, PK 11195	706	12257	24230
TUBB3	tubulin beta 3 class III	Cytoplasm	other	response to therapy	epothilone B, ixabepilone, colchicine/probenecid, larotaxel, ABT-751, eribulin, simotaxel, davunetide, vintafolide, milataxel, cevipabulin, gemcitabine/paclitaxel, docetaxel/prednisone, capecitabine/docetaxel, paclitaxel/trastuzumab, capecitabine/ixabepilone, cyclophosphamide/prednisone/vincristine, docetaxel/hydrocortisone, cyclophosphamide/docetaxel, gemcitabine/vinorelbine, cyclophosphamide/da…	10381	22152	246118
TXNIP	thioredoxin interacting protein	Cytoplasm	other			10628	56338	117514
UBE2D3	ubiquitin conjugating enzyme E2 D3	Cytoplasm	enzyme			7323	66105	81920
UBIAD1	UbiA prenyltransferase domain containing 1	Nucleus	enzyme			29914	71707	313706
UGCG	UDP-glucose ceramide glucosyltransferase	Cytoplasm	enzyme		eliglustat, N-butyldeoxygalactonojirimycin, N-butyldeoxynojirimycin	7357	22234	83626
VPS28	VPS28, ESCRT-I subunit	Cytoplasm	transporter			51160	66914	300052
XBP1	X-box binding protein 1	Nucleus	transcription regulator			7494	22433	289754
YES1	YES proto-oncogene 1, Src family tyrosine kinase	Cytoplasm	kinase		dasatinib	7525	22612	24884
ZMIZ1	zinc finger MIZ-type containing 1	Nucleus	other			57178	328365	361103

## Sheet: MIGRATION_shPTEN_EXC DEGs
© 2000-2016 QIAGEN. All rights reserved.
Symbol	Entrez Gene Name	Location	Type(s)	Biomarker Application(s)	Drug(s)	Entrez Gene ID for Human	Entrez Gene ID for Mouse	Entrez Gene ID for Rat
ACSL4	acyl-CoA synthetase long-chain family member 4	Cytoplasm	enzyme			2182	50790	113976
ADAM9	ADAM metallopeptidase domain 9	Plasma Membrane	peptidase	efficacy,prognosis		8754	11502	290834
ADAM10	ADAM metallopeptidase domain 10	Plasma Membrane	peptidase			102	11487	29650
AHR	aryl hydrocarbon receptor	Nucleus	ligand-dependent nuclear receptor			196	11622	25690
AKAP11	A-kinase anchoring protein 11	Cytoplasm	other			11215	219181	498549
ARFGEF1	ADP ribosylation factor guanine nucleotide exchange factor 1	Cytoplasm	other			10565	211673	312915
ASNS	asparagine synthetase (glutamine-hydrolyzing)	Cytoplasm	enzyme			440	27053	25612
BANP	BTG3 associated nuclear protein	Nucleus	other	unspecified application		54971	53325	292064
BMPR2	bone morphogenetic protein receptor type 2	Plasma Membrane	kinase	diagnosis,unspecified application		659	12168	140590
CAV1	caveolin 1	Plasma Membrane	transmembrane receptor	diagnosis		857	12389	25404
CD47	CD47 molecule	Plasma Membrane	transmembrane receptor	unspecified application		961	16423	29364
CKLF	chemokine-like factor	Extracellular Space	cytokine			51192	75458	245978
CRK	v-crk avian sarcoma virus CT10 oncogene homolog	Cytoplasm	other			1398	12928	54245
CTSH	cathepsin H	Cytoplasm	peptidase			1512	13036	25425
DCBLD2	discoidin, CUB and LCCL domain containing 2	Plasma Membrane	other			131566	73379	155696
DVL2	dishevelled segment polarity protein 2	Cytoplasm	other			1856	13543	303251
ECT2	epithelial cell transforming 2	Cytoplasm	other			1894	13605	361921
EIF2AK2	eukaryotic translation initiation factor 2 alpha kinase 2	Cytoplasm	kinase			5610	19106	54287
ENAH	enabled homolog (Drosophila)	Plasma Membrane	other	disease progression		55740	13800	360891
ETS1	ETS proto-oncogene 1, transcription factor	Nucleus	transcription regulator	unspecified application		2113	23871	24356
FAT1	FAT atypical cadherin 1	Plasma Membrane	other			2195	14107	83720
FBXO4	F-box protein 4	Nucleus	enzyme			26272	106052	310363
FER	FER tyrosine kinase	Cytoplasm	kinase			2241	14158	301737
FHL2	four and a half LIM domains 2	Nucleus	transcription regulator			2274	14200	63839
FNBP1L	formin binding protein 1 like	Cytoplasm	other			54874
FOXO3	forkhead box O3	Nucleus	transcription regulator	efficacy		2309	56484	294515
GNAI3	G protein subunit alpha i3	Cytoplasm	enzyme			2773	14679	25643
HAX1	HCLS1 associated protein X-1	Cytoplasm	other			10456	23897	291202
HES6	hes family bHLH transcription factor 6	Nucleus	transcription regulator			55502	55927	316626
HIF1A	hypoxia inducible factor 1 alpha subunit	Nucleus	transcription regulator	diagnosis,efficacy,prognosis,response to therapy		3091	15251	29560
HNRNPA2B1	heterogeneous nuclear ribonucleoprotein A2/B1	Nucleus	other			3181	53379	362361
HNRNPK	heterogeneous nuclear ribonucleoprotein K	Nucleus	transcription regulator	prognosis		3190	15387	117282
HSP90AA1	heat shock protein 90kDa alpha family class A member 1	Cytoplasm	enzyme	safety,unspecified application	alvespimycin, retaspimycin, luminespib, cisplatin	3320	15519	299331
IPO7	importin 7	Nucleus	transporter			10527	233726	308939
IRS1	insulin receptor substrate 1	Cytoplasm	enzyme	efficacy		3667	16367	25467
ITGAV	integrin subunit alpha V	Plasma Membrane	ion channel	diagnosis	abciximab, CNTO 95, cilengitide	3685	16410	296456
ITGB1	integrin subunit beta 1	Plasma Membrane	transmembrane receptor	disease progression,prognosis		3688	16412	24511
KRAS	Kirsten rat sarcoma viral oncogene homolog	Cytoplasm	enzyme	diagnosis,efficacy,prognosis,response to therapy,unspecified application		3845	16653	24525
LEP	leptin	Extracellular Space	growth factor	diagnosis,efficacy,prognosis,safety,unspecified application		3952	16846	25608
LMCD1	LIM and cysteine rich domains 1	Cytoplasm	transcription regulator	unspecified application		29995	30937	494021
LPAR1	lysophosphatidic acid receptor 1	Plasma Membrane	G-protein coupled receptor			1902	14745	116744
LPAR2	lysophosphatidic acid receptor 2	Plasma Membrane	G-protein coupled receptor			9170	53978	498609
MAD1L1	MAD1 mitotic arrest deficient like 1	Nucleus	other			8379	17120	680006
MSN	moesin	Plasma Membrane	other			4478	17698	81521
MYH10	myosin, heavy chain 10, non-muscle	Cytoplasm	other	unspecified application		4628	77579	79433
NGF	nerve growth factor	Extracellular Space	growth factor			4803	18049	310738
NRP1	neuropilin 1	Plasma Membrane	transmembrane receptor	diagnosis,efficacy		8829	18186	246331
NTF3	neurotrophin 3	Extracellular Space	growth factor	diagnosis		4908	18205	81737
ORAI1	ORAI calcium release-activated calcium modulator 1	Plasma Membrane	ion channel			84876	109305	304496
PAK1	p21 protein (Cdc42/Rac)-activated kinase 1	Cytoplasm	kinase			5058	18479	29431
PAK2	p21 protein (Cdc42/Rac)-activated kinase 2	Cytoplasm	kinase			5062	224105	100910732
PDCD4	programmed cell death 4 (neoplastic transformation inhibitor)	Nucleus	other	prognosis		27250	18569	64031
PIK3C2A	phosphatidylinositol-4-phosphate 3-kinase catalytic subunit type 2 alpha	Cytoplasm	kinase			5286	18704	361632
PIK3R1	phosphoinositide-3-kinase regulatory subunit 1	Cytoplasm	kinase			5295	18708	25513
PKN1	protein kinase N1	Cytoplasm	kinase			5585	320795	29355
PPM1F	protein phosphatase, Mg2+/Mn2+ dependent 1F	Cytoplasm	phosphatase			9647	68606	287931
PRKCZ	protein kinase C zeta	Cytoplasm	kinase		pkc-zeta inhibitor, ingenol mebutate	5590	18762	25522
PRMT1	protein arginine methyltransferase 1	Nucleus	enzyme			3276	15469	60421
PTEN	phosphatase and tensin homolog	Cytoplasm	phosphatase	diagnosis,disease progression,efficacy,prognosis,response to therapy,unspecified application		5728	19211	50557
PTP4A2	protein tyrosine phosphatase type IVA, member 2	Cytoplasm	phosphatase			8073	19244	85237
PTPN11	protein tyrosine phosphatase, non-receptor type 11	Cytoplasm	phosphatase			5781	19247	25622
RAP1GAP	RAP1 GTPase activating protein	Cytoplasm	other			5909	110351	313644
RASA1	RAS p21 protein activator 1	Cytoplasm	transporter			5921	218397	25676
RASSF1	Ras association domain family member 1	Nucleus	other	diagnosis,efficacy		11186	56289	363140
RNF41	ring finger protein 41	Cytoplasm	enzyme			10193	67588	362814
S100A9	S100 calcium binding protein A9	Cytoplasm	other	diagnosis,unspecified application		6280	20202	94195
SDCBP	syndecan binding protein	Plasma Membrane	enzyme			6386	53378	83841
SEMA4D	semaphorin 4D	Plasma Membrane	transmembrane receptor			10507	20354	306790
SLC12A2	solute carrier family 12 member 2	Plasma Membrane	transporter		bumetanide, quinethazone	6558	20496	83629
SMARCB1	SWI/SNF related, matrix associated, actin dependent regulator of chromatin, subfamily b, member 1	Nucleus	transcription regulator	diagnosis		6598	20587	361825
SOCS4	suppressor of cytokine signaling 4	Cytoplasm	other			122809	67296	305828
SRC	SRC proto-oncogene, non-receptor tyrosine kinase	Cytoplasm	kinase	diagnosis,disease progression,efficacy,prognosis,response to therapy	dasatinib, AZM-475271, saracatinib, nintedanib, KX-01, pexmetinib, AZD0424, bosutinib	6714	20779	83805
SUZ12	SUZ12 polycomb repressive complex 2 subunit	Nucleus	enzyme			23512	52615	688041
TCAF1	TRPM8 channel associated factor 1	Plasma Membrane	other			9747	77574	362353
TCAF2	TRPM8 channel associated factor 2	Plasma Membrane	other			285966	232748
TFPI	tissue factor pathway inhibitor	Extracellular Space	other		dalteparin	7035	21788	29436
TIMP1	TIMP metallopeptidase inhibitor 1	Extracellular Space	cytokine	diagnosis,disease progression,efficacy,prognosis,unspecified application		7076	21857	116510
TPD52L1	tumor protein D52-like 1	Cytoplasm	other			7164	21987	689256
USP9X	ubiquitin specific peptidase 9, X-linked	Plasma Membrane	peptidase	diagnosis		8239	22284	363445
VPS28	VPS28, ESCRT-I subunit	Cytoplasm	transporter			51160	66914	300052
WDR26	WD repeat domain 26	Cytoplasm	other			80232	226757	498301
